# Supplementary material for: Development of mental health first-aid guidelines for psychosis: a Delphi expert consensus study in Argentina and Chile
Source: BMC Psychiatry. 2024 Feb 9;24:113. doi: 10.1186/s12888-024-05501-z (PMC10858466; doi:10.1186/s12888-024-05501-z)
Supplement: Supplementary file 1 — Additional file 1. [file 12888_2024_5501_MOESM1_ESM.xlsx]

## Sheet: R1
		Supplementary File 1 - Round 1 evaluated statements and endorsement rate by panels
		English	Spanish	Lived Experience	Professionals	Status
#	coded	Section 1: Recognising and acknowledging that someone may be developing psychosis	Sección 1: Reconocer que alguien puede estar desarrollando psicosis
1	1	The first aider should be able to recognise the early signs and symptoms of psychosis.	El asistente de primeros auxilios debe ser capaz de reconocer los signos y síntomas tempranos de psicosis.	100.0%	93.1%	A
2	2	The first aider should be aware that changes that are very out of character for the person may be early	El asistente debe ser consciente de que los cambios abruptos en la forma de ser de la persona pueden ser signos tempranos de psicosis.	93.1%	93.1%	A
3	3	The first aider should be aware that a single sign or symptom does not necessarily indicate psychosis, but a group of signs or symptoms is more likely to.	El asistente debe ser consciente de que un solo signo o síntoma no necesariamente indica psicosis, pero es más probable que un grupo de signos o síntomas sí lo sea.	96.6%	100.0%	A
4	4	The first aider should know that even if the person exhibits signs and symptoms of psychosis, they do not necessarily have a psychotic illness.	El asistente debe saber que incluso si la persona presenta signos y síntomas de psicosis, no necesariamente tiene un trastorno psicótico.	75.9%	82.8%	R
5	5	The first aider should be aware that signs and symptoms of psychosis may vary from person to person and can change over time.	El asistente debe ser consciente de que los signos y síntomas de la psicosis pueden variar de una persona a otra y pueden cambiar con el tiempo.	86.2%	96.6%	A
6	6	The first aider should be aware that the signs and symptoms of psychosis may appear suddenly or develop gradually over time.	El asistente debe ser consciente de que los signos y síntomas de la psicosis pueden aparecer repentinamente o desarrollarse gradualmente con el tiempo.	93.1%	96.6%	A
7	7	The first aider should not ignore or dismiss signs and symptoms if they appear gradually or are unclear.	El asistente no debe ignorar o descartar los signos y síntomas si aparecen gradualmente o si no están claros.	82.8%	82.8%	A
8	8	The first aider should not assume that any signs and symptoms of psychosis will go away on their own.	El asistente no debe asumir que los signos y síntomas de psicosis desaparecerán por sí solos.	96.6%	93.1%	A
9	9	The first aider should be aware that symptoms of psychosis can be present in a number of mental illnesses.	El asistente debe ser consciente de que los síntomas de la psicosis pueden estar presentes en una serie de trastornos mentales.	86.2%	89.7%	A
10	10	The first aider should be aware that a person may experience psychosis as a single episode or as part of an ongoing illness, such as schizophrenia, bipolar disorder or dementia.	El asistente debe ser consciente de que una persona puede experimentar psicosis como un episodio único o como parte de una enfermedad en curso, como la esquizofrenia, el trastorno bipolar o la demencia.	96.6%	82.8%	A
11	11	The first aider should be aware that the symptoms of psychosis may be related to drug or alcohol use.	El asistente debe ser consciente de que los síntomas de psicosis pueden estar relacionados con el uso de drogas o alcohol.	86.2%	96.6%	A
12	12	The first aider should not assume that the person exhibiting signs and symptoms is 'just going through a phase', experiencing the normal ups and downs of life, or misusing substances.	El asistente no debe asumir que la persona que muestra signos y síntomas de psicosis está "pasando por una fase", experimentando los altibajos normales de la vida o que son producto del uso indebido de sustancias.	82.8%	93.1%	A
13	13	The first aider should not dismiss changes in a young person’s functioning or recurrent odd behaviour as being ‘just a phase’ or ‘teenagers being teenagers’.	El asistente no debe dar por sentado que, en una persona joven, los cambios en el funcionamiento o comportamientos extraños que se repiten son "solo una etapa" o "algo de adolescentes".	93.1%	89.7%	A
14	14	The first aider should not dismiss the person's lack of motivation or interest in life as laziness, as this may be a symptom of psychosis.	El asistente no debe descartar la falta de motivación o interés de la persona en la vida, como si se tratase de pereza, ya que esto puede ser un síntoma de psicosis.	79.3%	72.4%	R
15	15	The first aider should take into consideration the spiritual and cultural context of the person’s behaviours	El asistente debe tener en cuenta el contexto espiritual y cultural de los comportamientos de la persona.	93.1%	75.9%	R
16	16	If the first aider is unsure whether the person is experiencing psychosis, they should seek advice from a mental health professional.	Ante la duda de si la persona está experimentando psicosis, el asistente debe consultar a un profesional de salud mental para recibir asesoramiento.	96.6%	96.6%	A
17	17	The first aider should be aware that treatment is most effective when psychosis is detected early.	El asistente de primeros auxilios debe ser consciente de que el tratamiento es más efectivo cuando la psicosis se detecta tempranamente.	96.6%	96.6%	A
18	18	The first aider should be aware of the range of factors that may trigger psychosis, e.g. substance misuse, extreme stress or trauma.	El asistente debe ser consciente de la variedad de factores que pueden desencadenar la psicosis (por ejemplo, abuso de sustancias, estrés extremo o trauma).	93.1%	86.2%	A
19	19	The first aider should know that the person may be aware of what is happening to them, may have no insight at all, or may not accept that they are unwell.	El asistente debe saber que la persona puede ser consciente de lo que le está sucediendo, aunque también puede no tener idea de lo que le pasa o puede no aceptar que no se encuentra bien.	96.6%	96.6%	A
20	20	The first aider should know that the person is experiencing symptoms that are beyond their control and should not blame them or take their actions personally.	El asistente debe saber que la persona está experimentando síntomas que están más allá de su control y no debe culparla ni tomar sus acciones personalmente.	100.0%	100.0%	A
21	21	The first aider should be aware that people experiencing psychosis or schizophrenia do not have 'split personalities'.	El asistente debe ser consciente de que las personas con psicosis o esquizofrenia no tienen "personalidades divididas".	65.5%	69.0%	X
22	22	The first aider should be aware that psychosis is not contagious.	El asistente debe ser consciente de que la psicosis no es contagiosa	82.8%	82.8%	A
23	23	The first aider should be aware that psychosis is not an intellectual disability.	El asistente debe ser consciente de que la psicosis no es una discapacidad intelectual.	86.2%	82.8%	A
24	24	The first aider should be aware that psychosis can be very distressing and disruptive for the person.	El asistente debe ser consciente de que la psicosis puede ser muy angustiante y perturbadora para la persona.	100.0%	100.0%	A
25	25	The first aider should be aware that psychosis can be very distressing and disruptive for people around the person.	El asistente debe ser consciente de que la psicosis puede ser muy angustiante y perturbadora para quienes rodean a la persona.	96.6%	100.0%	A
26	26	The first aider should be aware that psychosis can have a major impact on the person's everyday life, relationships, work or study.	El asistente debe ser consciente de que la psicosis puede tener un gran impacto en la vida cotidiana, las relaciones, el trabajo o el estudio de la persona.	96.6%	100.0%	A
27	27	The first aider should be aware that the person may experience multiple episodes of psychosis with periods of wellness in between.	El asistente debe ser consciente de que la persona puede experimentar múltiples episodios de psicosis con períodos de bienestar intermedios.	93.1%	86.2%	A
28	28	The first aider should be aware that the person may lack social support because they isolate themselves or their behaviour leads others to withdraw from them.	El asistente debe ser consciente de que la persona puede carecer de apoyo social porque se hubiera aislado o porque otros se hubieran alejado de ella por no comprender su comportamiento.	96.6%	100.0%	A
29	29	The first aider should be aware that social support can be helpful for the person.	El asistente debe ser consciente de que el apoyo social puede ser útil para la persona.	100.0%	100.0%	A
30	30	The first aider should be aware that they may feel a range of emotions (e.g. shock, confusion or guilt) when they realise someone close to them is experiencing symptoms of psychosis, and that these are common reactions.	El asistente debe ser consciente de que puede sentir una variedad de emociones (por ejemplo, conmoción, confusión o culpa) al darse cuenta de que alguien cercano está experimentando síntomas de psicosis, y que estas son reacciones comunes.	100.0%	96.6%	A
		Section 2: How to approach the person with psychosis	Sección 2: Acercarse a la persona
31	31	The first aider should be aware that a person developing psychosis may not reach out for help	El asistente de primeros auxilios debe ser consciente de que una persona que desarrolle psicosis puede no buscar ayuda.	100.0%	93.1%	A
32	32	The first aider should approach the person face-to-face, if possible	El asistente debe acercarse a la persona cara a cara, si es posible.	55.2%	58.6%	X
33	33	The first aider should try to approach the person in an environment that is likely to be safe, comforting and free of distractions.	El asistente debe tratar de acercarse a la persona en un entorno que sea seguro y libre de distracciones, y en el que la persona pueda sentirse cómoda.	93.1%	89.7%	A
34	34	The first aider should allow adequate time to have a conversation with the person, so that it is not rushed.	El asistente debe tomarse el tiempo necesario para tener una conversación con la persona, sin que ésta pueda vivirlo como algo apresurado.	86.2%	93.1%	A
35	35	The first aider should try to be calm when approaching the person, regardless of the person's emotional state.	El asistente debe tratar de mantener la calma cuando se acerque a la persona, independientemente del estado emocional de la persona.	100.0%	96.6%	A
36	36	The first aider should approach the person in a caring and non-judgmental manner.	El asistente debe acercarse a la persona de una manera cuidadosa y sin juzgarla.	100.0%	100.0%	A
37	37	The first aider should tailor their approach and interaction to the way the person is behaving, e.g. if the person is suspicious and is avoiding eye contact, the first aider should be sensitive to this and give the person the space they need.	El asistente debe tener en cuenta al acercarse a la persona la forma en que ésta se comporta (por ejemplo, si la persona está desconfiada y evita el contacto visual, el asistente debe ser sensible a esto y darle a la persona el espacio que necesita).	96.6%	100.0%	A
38	38	The first aider should not approach the person in a confrontational manner.	El asistente no debe acercarse a la persona de manera confrontativa.	96.6%	93.1%	A
		Section 3: Communicating with the person in a non-crisis situation	Sección 3: Comunicación (en una situación sin crisis)
39	39	The first aider should convey empathy when communicating with the person.	El asistente de primeros auxilios debe transmitir empatía cuando se comunica con la persona.	96.6%	93.1%	A
40	40	The first aider should use everyday language (e.g., ‘stress’) to normalise the person’s experiences.	El asistente debe usar lenguaje cotidiano (por ejemplo, "estrés") para normalizar las experiencias de la persona.	96.6%	72.4%	R
41	41	The first aider should avoid using psychiatric terms when talking to the person.	El asistente debe evitar el uso de términos psiquiátricos al hablar con la persona.	75.9%	58.6%	X
42	42	The first aider should try to avoid using stigmatising terms that may make the person feel defensive, e.g. crazy, nuts, psycho.	El asistente debe tratar de evitar el uso de términos estigmatizantes que pueden hacer que la persona se sienta a la defensiva (por ejemplo, loco/a, chiflado/a, psicoseado/a, etc.).	100.0%	89.7%	A
43	43	The first aider must avoid the use of terms that could make the person think that what happens to them is something permanent	El asistente debe evitar el uso de términos que puedan hacer pensar a la persona que lo que le sucede es algo permanente (por ejemplo, que “es” de cierta forma en vez de decir que “está” de cierta forma).	96.6%	86.2%	A	*
44	44	As far as possible, the first aider should let the person set the pace and style of the interaction	En la medida de lo posible, el asistente debe permitir que la persona establezca el ritmo y el estilo de la interacción.	65.5%	69.0%	X
45	45	The first aider should try to minimise body language that show distress or nervous behaviour, e.g. jiggling legs, fidgeting or nail biting.	El asistente de primeros auxilios debe tratar de minimizar el lenguaje corporal que muestre angustia o comportamiento nervioso, por ejemplo, moviendo las piernas, agitándose o mordiéndose las uñas.	79.3%	79.3%	R
46	46	If the person is sitting down, the first aider should not stand over them or hover near them	Si la persona está sentada, el asistente no debe hablarle estando de pie ni desde un lugar superior al de ella.	75.9%	69.0%	X
47	47	The first aider should listen to the person non-judgmentally	El asistente debe escuchar a la persona sin juzgar.	100.0%	100.0%	A
48	48	The first aider should listen carefully to the person and reflect what they hear so the person knows that they are listening	El asistente debe escuchar atentamente a la persona y reflejar lo que escucha para que la persona sepa que está siendo escuchada.	93.1%	89.7%	A
49	49	The first aider should acknowledge what the person is saying and how they are feeling, e.g., ‘that sounds really upsetting’ or ‘it sounds like you don’t know what to do’.	El asistente debe reconocer lo que la persona está diciendo y cómo se siente, por ejemplo, "eso suena realmente perturbador" o "me daría la impresión que no sabes qué hacer".	69.0%	89.7%	X
50	50	The first aider should try to find some common ground for discussion, gradually building up towards more specific questions about what the person is experiencing	El asistente de primeros auxilios debe tratar de aproximarse de a poco al problema de la persona, y gradualmente desarrollar preguntas más específicas sobre lo que la persona está experimentando.	75.9%	86.2%	R
51	51	The first aider should not speculate to the person about a diagnosis	El asistente no debe especular con la persona sobre un diagnóstico.	89.7%	86.2%	A
52	52	The first aider should allow the person to talk about their experiences, feelings and beliefs if they want to	El asistente debe permitirle a la persona hablar sobre sus experiencias, sentimientos y creencias si ésta así lo desea.	100.0%	93.1%	A
53	53	If the person has noticed changes in their behaviour, the first aider should ask whether they are distressed by these changes	Si la persona ha notado cambios en su comportamiento, el asistente debe preguntar si estos cambios la preocupan o perturban.	79.3%	96.6%	R
54	54	The first aider should ask the person how long they have been experiencing symptoms	El asistente debe preguntar a la persona desde cuándo ha estado experimentando las cuestiones que hacen pensar que se trata de síntomas de psicosis.	65.5%	82.8%	X
55	55	The first aider should be aware that the person may be vague when describing their symptoms, and may emphasise physical symptoms over symptoms of mental illness	El asistente debe ser consciente de que la persona puede ser vaga al describir sus síntomas y puede enfatizar los síntomas físicos sobre los síntomas de una enfermedad mental.	89.7%	79.3%	R
56	56	The first aider should ask the person if they want to talk about how they are feeling	El asistente debe preguntarle a la persona si quiere hablar sobre cómo se siente.	86.2%	82.8%	A
57	57	If the person is having trouble making decisions, the first aider should limit the number of options they offer the person	Si la persona tiene problemas para tomar decisiones, el asistente debe acotar el número de opciones que ofrece a la persona.	72.4%	65.5%	X
58	58	The first aider should recognise that even if the person does realise they are unwell, their confusion and fear about what is happening to them may lead them to deny that there is anything wrong	El asistente de primeros auxilios debe reconocer que incluso si la persona se da cuenta de que no se encuentra bien, su confusión y temor acerca de lo que le está sucediendo pueden llevarla a negar que le estuviera pasando algo malo.	89.7%	86.2%	A
59	59	The first aider should be aware that several conversations may be necessary before the person is open to talking	El asistente debe ser consciente de que pueden ser necesarias varias conversaciones antes de que la persona pueda hablar acerca de lo que le pasa.	96.6%	96.6%	A
60	60	The first aider should be aware that the person may be frightened by their thoughts and feelings	El asistente debe ser consciente de que la persona puede estar asustada por sus pensamientos y sentimientos.	100.0%	96.6%	A
61	61	The first aider should be aware that the person may react with emotions which don’t seem to fit the context of the conversation, e.g., laughing	El asistente debe ser consciente de que la persona puede reaccionar con emociones que no parecen encajar en el contexto de la conversación, por ejemplo, riendo.	96.6%	93.1%	A
62	62	If the conversation with the person becomes stressful or emotionally charged, the first aider should take a break to allow them and the person to calm down	Si la conversación con la persona se vuelve estresante o muy cargada emocionalmente, el asistente debe tomar un descanso para permitir que la persona se calme.	93.1%	69.0%	X
63	63	If the person is distressed by their experiences, the first aider should ask the person what will help them to feel safe or in control	Si la persona está angustiada por sus experiencias, el asistente debe preguntar a la persona qué la ayudará a sentirse más segura o tranquila.	86.2%	96.6%	A
64	64	The first aider should avoid being negative or pessimistic when talking to the person about their future	El asistente debe evitar ser negativo o pesimista al hablar con la persona sobre su futuro.	100.0%	79.3%	R
65	65_1	If the person denies anything is wrong or does not wish to talk about what they are experiencing, the first aider should: - focus on listening rather than trying to change the person’s mind	Si la persona niega que algo está mal o no desea hablar sobre lo que está experimentando, el asistente debe: - centrarse en escuchar en lugar de tratar que la persona cambie de opinión	100.0%	86.2%	A
66	65_2	If the person denies anything is wrong or does not wish to talk about what they are experiencing, the first aider should: - ask the person if there is anything specific they can do to help them	Si la persona niega que algo está mal o no desea hablar sobre lo que está experimentando, el asistente debe: - preguntarle a la persona si hay algo específico que pueda hacer para ayudarla	86.2%	93.1%	A
67	65_3	If the person denies anything is wrong or does not wish to talk about what they are experiencing, the first aider should: - let them know that they will be available to talk in the future	Si la persona niega que algo está mal o no desea hablar sobre lo que está experimentando, el asistente debe: - informarle que estará disponible para hablar en el futuro	82.8%	93.1%	A
68	66	If the person denies anything is wrong or does not wish to talk about what they are experiencing, the first aider should not argue with the person	Si la persona niega que algo está mal o no desea hablar sobre lo que está experimentando, el asistente no debe discutir con la persona.	93.1%	82.8%	A
69	67	If the first aider finds the person’s behaviour annoying or irritating, they should understand that the situation may be mutually distressing	Si el asistente considera molesto o irritante el comportamiento de la persona, debe entender que la situación puede ser angustiante para ambos.	89.7%	82.8%	A
		Section 4: Communication difficulties	Sección 4: Dificultades en la comunicación
70	68	The first aider should be aware that the person may not be able to communicate in the way they normally would, e.g., responding with unrelated answers, or drifting from one topic to another	El asistente de primeros auxilios debe ser consciente de que la persona puede no ser capaz de comunicarse de la forma en que normalmente lo haría, por ejemplo, respondiendo con respuestas no relacionadas o desviándose de un tema a otro.	89.7%	96.6%	A
71	69	The fist aider should be aware that the person may miss nonverbal cues such as facial expression and tone of voice	El asistente debe ser consciente de que la persona puede no interpretar o malinterpretar señales no verbales, como la expresión facial y el tono de voz.	93.1%	96.6%	A
72	70	The first aider should not assume that the person cannot understand what they are saying, even if the person’s response is limited	El asistente no debe asumir que la persona no puede entender lo que se le está diciendo, incluso si la respuesta de la persona es limitada.	82.8%	89.7%	A
73	71	If the person is showing a limited range of feelings, the first aider should be aware that it does not mean that this is all they are feeling	Aun si la persona está demostrando un determinado tipo de sentimientos, el asistente debe ser consciente de que no significa que esto es todo lo que la persona está sintiendo.	96.6%	65.5%	X
74	72	The first aider should be aware that the person may be hearing voices, making it difficult for them to communicate	El asistente debe ser consciente de que la persona puede estar escuchando voces, que nadie más oye, lo que dificulta la comunicación.	96.6%	89.7%	A
75	73	The first aider should avoid using complex language, e.g., metaphors or sarcasm	El asistente debe evitar el uso de lenguaje complejo, por ejemplo, metáforas o sarcasmos.	96.6%	75.9%	R
76	74	If it is necessary to move close to or make physical contact with the person, the first aider should first ask the person for permission, e.g., ‘do you mind if I sit next to you?’ or ‘I can see your arm is hurt, is it ok if I use the first-aid kit to bandage it?’	Si es necesario acercarse o hacer contacto físico con la persona, el asistente debe pedirle permiso a la persona, por ejemplo, '¿te importa si me siento a tu lado?' O 'Puedo ver que te duele el brazo, ¿está bien si uso el botiquín de primeros auxilios para vendarlo? '.	96.6%	96.6%	A
77	75	The first aider should try not take anything the person says personally	El asistente debe tratar de no tomar personalmente nada de lo que la persona le diga.	100.0%	96.6%	A
78	76	The first aider should allow the person enough time to respond to questions or statements, as they may have difficulty processing information	El asistente de primeros auxilios debe permitirle a la persona el tiempo suficiente para responder a preguntas o afirmaciones, ya que puede tener dificultades para procesar la información.	100.0%	93.1%	A
79	77	The first aider should try to communicate clearly and simply and repeat things where necessary	El asistente debe tratar de comunicarse de forma clara y sencilla y repetir las cosas cuando sea necesario.	100.0%	96.6%	A
80	78	The first aider should try to minimise the level of emotion they show	El asistente debe tratar de minimizar el nivel de emoción que muestra al hablar para no generar reacciones extremas en la persona.	82.8%	75.9%	R
81	79	If appropriate and feasible, the first aider should check with others who know the person for advice on the best way to communicate with them.	Si es apropiado y factible, el asistente debe consultar con otras personas que conozcan a la persona para obtener consejos sobre la mejor manera de comunicarse con ella.	89.7%	82.8%	A
		Section 5: Being supportive	Sección 5: Brindando apoyo
82	80	The first aider should reassure the person that they will be there to provide support.	El asistente de primeros auxilios debe intentar asegurarle a la persona que estará allí para brindarle el apoyo que ella necesite.	89.7%	82.8%	A
83	81	The first aider should ask the person if, and how, they would like the first aider to support them.	El asistente debe preguntarle a la persona si le gustaría que el asistente le brinde apoyo, y cómo.	86.2%	86.2%	A
84	82	The first aider should make it clear to the person what they are willing and able to do to support them.	El asistente debe dejar en claro a la persona lo que está dispuesto y es capaz de hacer para apoyarla.	79.3%	79.3%	R
85	83	The first aider should ask the person whether they would like practical support, e.g., arranging childcare for them or getting them to medical appointments	El asistente debe preguntarle a la persona si le gustaría recibir apoyo práctico (por ejemplo, para llamar a un familiar o con alguna cuestión doméstica inmediata).	96.6%	89.7%	A
86	84_1	If appropriate to the relationship, continue to reach out to the person, e.g., to let the person know they are thinking about them and that they care	Si es apropiado para la relación, el asistente debe: - continuar acercándose a la persona, por ejemplo, para hacerle saber a la persona que está pensando en ella y que le importa	79.3%	44.8%	X
87	84_2	If appropriate to the relationship, the first aider should ask the person if it is ok to check in with them from time to time.	Si es apropiado para la relación, el asistente debe: - preguntarle a la persona si está bien que se comunique con ella de vez en cuando	82.8%	69.0%	X
88	85	The first aider should ask the person if there are any current stressors that may be contributing to their symptoms	El asistente debe preguntarle a la persona si existen factores estresantes actuales que puedan estar contribuyendo a cómo se está sintiendo o a lo que le está pasando.	86.2%	86.2%	A
89	86	If the first aider has ongoing contact with the person, they should watch for signs that indicate the person may be experiencing a worsening of their symptoms.	Si el asistente tiene contacto continuo con la persona, debe estar atento a los signos que indiquen que la persona puede estar experimentando un empeoramiento de sus síntomas.	96.6%	96.6%	A
90	87	The first aider should accept that the person may not follow any suggestions that the first aider makes	El asistente debe aceptar que la persona es posible que no pueda seguir ninguna sugerencia que haga el asistente.	89.7%	96.6%	A
91	88	The first aider should not threaten consequences in an attempt to change the person's behaviour.	El asistente no debe amenazar a la persona en un intento por lograr hacerla cambiar su comportamiento.	100.0%	93.1%	A
92	89	The first aider should reassure the person that they are there to help the person and want to keep them safe.	El asistente debe asegurarle a la persona que está allí para ayudarla y para tratar que ella no corra riesgos.	89.7%	86.2%	A
93	90	The first aider should tell the person that they understand that the person may be frightened by what they are experiencing	El asistente debe decirle a la persona que entiende que la persona puede estar asustada por lo que está experimentando.	82.8%	72.4%	R
94	91	The first aider should not tell the person to get their act together	El asistente no debe decirle a la persona que está siendo contradictoria y que debe “ponerse de acuerdo”.	72.4%	69.0%	X
95	92	If the person is an adolescent, the first aider should offer to stay with them while they contact and speak to a parent or other trusted adult.	Si la persona es un adolescente, el asistente debe ofrecer quedarse con éste mientras se comunican y hablan con un familiar u otro adulto de confianza.	79.3%	82.8%	R
96	93	The first aider should always treat the person with respect	El asistente de primeros auxilios siempre debe tratar a la persona con respeto.	100.0%	96.6%	A
97	94	The first aider should acknowledge to the person the courage it may have taken for them to talk to the first aider	El asistente debe reconocer a la persona el coraje que pudo haberle requerido poder hablar con el asistente.	79.3%	75.9%	R
98	95	The first aider should support the person in making their own decisions about their mental health	El asistente debe ayudar a la persona a tomar sus propias decisiones sobre su salud mental.	65.5%	58.6%	X
99	96	The first aider should avoid using patronising or trivialising statements when interacting with the person, e.g., ‘cheer up’, ‘I’m sure it will pass’ and ‘it could be worse’	El asistente debe evitar el uso de declaraciones condescendientes o triviales al interactuar con la persona, por ejemplo, "anímate", "estoy seguro de que pasará" y "podría ser peor".	69.0%	72.4%	X
100	97	The first aider should not dismiss or ridicule the person, even if what they are saying doesn’t make sense to them	El asistente no debe descartar o ridiculizar a la persona, incluso si lo que ésta dice no tiene sentido para él.	100.0%	96.6%	A
101	98	If the first aider is communicating with the person while others are present, the first aider should not speak about the person as though they are not there.	Si el asistente se comunica con la persona mientras otros están presentes, no debe hablar de la persona con estos otros como si ella no estuviera allí.	96.6%	96.6%	A
102	99	Unless the person is a danger to themselves or others, the first aider should respect their privacy and right to confidentiality	A menos que la persona esté en riesgo para sí misma o para otros, el asistente debe respetar su privacidad y su derecho a la confidencialidad.	93.1%	86.2%	A
103	100	The first aider should be tolerant of changes in the person’s behaviour, unless their behaviour becomes dangerous or inappropriate	El asistente debe ser tolerante con los cambios en el comportamiento de la persona, a menos que su comportamiento conlleve un riesgo o resulte muy inapropiado.	96.6%	69.0%	X
104	101	If the person is upset by something the first aider has said or done, the first aider should apologise and acknowledge the person’s feelings	Si la persona está molesta por algo que el asistente ha dicho o hecho, el asistente debe disculparse y reconocer los sentimientos de la persona.	93.1%	79.3%	R
		Section 6: Exploring other supports that could help the person	Sección 6: Explorando sobre situaciones que podrían ayudar a la persona experimentando psicosis
105	102	The first aider should ask the person if they have felt this way before, and if so, what they have done in the past that has been helpful	El asistente de primeros auxilios debe preguntar a la persona si se ha sentido de esta manera antes, y si es así, qué ha hecho en el pasado que le ha sido útil.	82.8%	82.8%	A
106	103	The first aider should try to determine whether the person has a supportive social network and if they do, the first aider should encourage them to use these supports.	El asistente debe tratar de determinar si la persona tiene una red social de apoyo y, si la tiene, el asistente debe alentarla a usar estos apoyos.	86.2%	93.1%	A
107	104	The first aider should encourage the person to try self-help strategies, e.g., relaxation methods, physical activity, good sleep habits	El asistente debe alentar a la persona a probar estrategias de autoayuda, por ejemplo, métodos de relajación, actividad física y buenos hábitos de sueño.	79.3%	37.9%	X
108	105	The first aider should encourage the person to engage in a healthy lifestyle, e.g., regular exercise, healthy diet, not using substances	El asistente debe alentar a la persona a participar en un estilo de vida saludable, por ejemplo, ejercicio regular, dieta saludable, no consumir sustancias.	79.3%	44.8%	X
109	106	The first aider should let the person know that there are programs that provide support for education and employment goals, if these are important to the person	El asistente debe informarle a la persona que existen programas que brindan apoyo para estudiar y/o trabajar, si estos son objetivos importantes para la persona.	82.8%	62.1%	X
		Section 7: Substance use	Sección 7: Uso de sustancias
110	107	The first aider should discourage the person from using alcohol or other drugs, as these may worsen symptoms of psychosis	El asistente de primeros auxilios debe desalentar a la persona de consumir alcohol u otras drogas, ya que pueden empeorar los síntomas de psicosis.	79.3%	72.4%	R
111	108	The first aider should tell the person that alcohol and other drugs can make their symptoms worse	El asistente debe decirle a la persona que el alcohol y otras drogas pueden empeorar sus síntomas.	86.2%	75.9%	R
		Section 8: Postnatal psychosis	Sección 8: Psicosis postparto
112	109	If the first aider thinks a mother may be experiencing postnatal psychosis, they should call a mental health crisis team immediately, as it can escalate rapidly and delays in treatment can lead to increased risk for the mother and her baby	Si el asistente de primeros auxilios cree que una madre puede estar experimentando psicosis postparto, debe llamar a un equipo de crisis de salud mental de inmediato, ya que el problema puede escalar rápidamente y las demoras en el tratamiento pueden aumentar el riesgo para la madre y su bebé.	93.1%	100.0%	A
113	110	If a mother has delusions that involve her baby, the first aider should call a mental health crisis team immediately	Si una madre tiene delirios que involucran a su bebé, el asistente debe llamar a un equipo de crisis de salud mental de inmediato.	93.1%	100.0%	A
114	111	If the first aider thinks a mother may be experiencing postnatal psychosis, they should ensure that someone is with her at all times until professional help is received	Si el asistente cree que una madre puede estar experimentando psicosis postparto, deben asegurarse de que alguien esté con ella en todo momento hasta que reciba ayuda profesional.	89.7%	100.0%	A
115	112	The first aider should try to involve the mother’s partner or family in minimising any risk to the mother or baby	El asistente debe tratar de involucrar a la pareja o la familia de la madre para minimizar cualquier riesgo para la madre o el bebé.	89.7%	89.7%	A
		Section 9: Encouraging professional help (in a non-crisis situation)	Sección 9: Alentar la ayuda profesional (en una situación sin crisis)
116	113	The first aider should know what services are available locally	El asistente de primeros auxilios debe saber qué servicios están disponibles localmente.	96.6%	100.0%	A
117	121	The first aider should continue encouraging the person to seek professional help, even if challenges arise in the process of the person obtaining care	El asistente debe continuar alentando a la persona a buscar ayuda profesional, incluso si surgen desafíos en el proceso de la persona para recibir tratamiento.	96.6%	82.8%	A
118	114	The first aider should have some general knowledge about the types of treatment that can be helpful for psychosis	El asistente debe tener algún conocimiento general sobre los tipos de tratamiento que pueden ser útiles para la psicosis.	86.2%	75.9%	R
119	122	The first aider should not be threatening or confrontational when encouraging the person to seek professional help	El asistente no debe ser amenazador o confrontativo cuando alienta a la persona a buscar ayuda profesional.	96.6%	93.1%	A
120	115	The first aider should know about the local pathways to professional help, e.g., referral from a GP or family doctor in order to see a specialist	El asistente debe conocer las vías locales para obtener ayuda profesional (por ejemplo, si hace falta la referencia de un médico de cabecera o un médico de familia para consultar a un especialista, o lugares que brindan ayuda para estos casos).	100.0%	100.0%	A
121	123	The first aider should provide the person with a range of options for seeking professional help	El asistente de primeros auxilios debe proporcionar a la persona una gama de opciones para buscar ayuda profesional.	93.1%	62.1%	X
122	116	The first aider should tell the person that what they are experiencing could improve with appropriate professional help	El asistente de primeros auxilios debe decirle a la persona que lo que está experimentando podría mejorar con la ayuda profesional adecuada.	100.0%	89.7%	A
123	124	The first aider should let the person know that their GP or family doctor can be a good first point of contact when seeking professional help	El asistente debe informar a la persona que su médico de cabecera / un médico clínico o generalista puede ser un buen punto de contacto cuando busque ayuda profesional.	72.4%	79.3%	R
124	117	When encouraging the person to seek professional help, the first aider should focus on particular symptoms that are concerning the person and how treatment may help	Al alentar a la persona a buscar ayuda profesional, el asistente debe centrarse en los síntomas particulares que afectan a la persona y cómo puede ayudarla el tratamiento.	86.2%	69.0%	X
125	125	The first aider should ask the person whether they have a doctor they trust, and if they do, the first aider should encourage them to seek professional help from their doctor	El asistente debe preguntarle a la persona si tiene un médico de confianza y, si lo tiene, el asistente debe alentarlo a buscar ayuda profesional de su médico.	96.6%	82.8%	A
126	118	The first aider should convey that seeking professional help as soon as possible is important to prevent symptoms from getting worse, without putting pressure on the person to seek help	El asistente debe comunicar que buscar ayuda profesional lo antes posible es importante para evitar que los síntomas empeoren, sin presionar a la persona para que busque ayuda.	96.6%	89.7%	A
127	126	The first aider should reassure the person that it is okay to seek help and point out that seeking help is a sign of strength rather than a sign of weakness or failure	El asistente de primeros auxilios debe asegurarle a la persona que está bien buscar ayuda y señalar que buscar ayuda es un signo de fortaleza en lugar de un signo de debilidad o fracaso.	93.1%	75.9%	R
128	119	Because symptoms of psychosis may stem from physical illnesses, the first aider should encourage the person to see their GP or family doctor for a check-up	Debido a que los síntomas de la psicosis pueden deberse a enfermedades físicas, el asistente debe alentar a la persona a consultar a su médico de cabecera para un control.	86.2%	75.9%	R
129	127	The first aider should explain to the person that seeking professional help does not necessarily mean they will be hospitalised, as early treatment can take place in the community	El asistente debe explicar a la persona que buscar ayuda profesional no necesariamente significa que será hospitalizado, ya que el tratamiento temprano puede llevarse a cabo en la comunidad.	96.6%	89.7%	A
130	120	The first aider should convey a message of hope to the person by telling them that help is available and things can get better	El asistente debe transmitir un mensaje de esperanza a la persona diciéndole que hay ayuda disponible y que las cosas pueden mejorar.	96.6%	69.0%	X
131	128	The first aider should be aware of the influence that the person’s family may have, e.g., the family may encourage or discourage the person from obtaining the care that they need	El asistente debe ser consciente de la influencia que puede tener la familia de la persona, por ejemplo, la familia puede alentar o desalentar a la persona a obtener la atención que necesita.	100.0%	96.6%	A
132	129	The first aider should ask the person if they would like the first aider, or another relative or friend, to accompany them to their appointment	El asistente debe preguntarle a la persona si desea que el asistente, u otro familiar o amigo, lo acompañe a su cita.	96.6%	89.7%	A
133	130	The first aider should be aware that, while they are entitled to express their concerns about the person to the person’s health professional and ask for their assistance, the health professional must maintain confidentiality and is therefore unlikely to provide any information	El asistente debe tener en cuenta que, si bien tiene derecho a expresar sus preocupaciones sobre la persona al profesional de la salud de la persona y solicitar su ayuda, el profesional de la salud debe mantener la confidencialidad y, por lo tanto, es poco probable que le proporcione información sobre la persona.	86.2%	72.4%	R
134	131	If the person agrees to seek professional help, the first aider should encourage them to request a longer appointment so they will have adequate time to discuss their symptoms and concerns	Si la persona acuerda buscar ayuda profesional, el asistente de primeros auxilios debe alentarlo a solicitar una cita lo suficientemente larga como para tener tiempo suficiente para hablar sobre sus síntomas y preocupaciones.	75.9%	27.6%	X
		Section 10: If the person doesn't want professional help (in a non-crisis situation)	Sección 10: Si la persona no quiere ayuda profesional (en una situación sin crisis)
135	132_1	If the person does not want to seek professional help, the first aider should: - remain patient, as people experiencing psychosis often need time to recognise that they are unwell	Si la persona no desea buscar ayuda profesional, el asistente de primeros auxilios debe: - seguir siendo paciente, ya que las personas con psicosis a menudo necesitan tiempo para reconocer que no están bien	82.8%	69.0%	X
136	132_2	If the person does not want to seek professional help, the first aider should: - calmly express their concern to the person about their choice to not seek help and the potential implications	Si la persona no desea buscar ayuda profesional, el asistente de primeros auxilios debe: - expresar con calma a la persona su preocupación sobre su elección de no buscar ayuda y las posibles implicancias	86.2%	79.3%	R
137	132_3	If the person does not want to seek professional help, the first aider should: - stress the potential benefits of getting help, such as relief from anxiety or frightening symptoms	Si la persona no desea buscar ayuda profesional, el asistente de primeros auxilios debe: - enfatizar a la persona los beneficios potenciales de obtener ayuda, como el alivio de la ansiedad o de los síntomas que puedan estar perturbándola	100.0%	93.1%	A
138	132_4	If the person does not want to seek professional help, the first aider should: - be prepared to have several conversations with the person before they are willing to seek professional help	Si la persona no desea buscar ayuda profesional, el asistente de primeros auxilios debe: - estar preparado para tener varias conversaciones con la persona antes de buscar ayuda profesional	75.9%	75.9%	R
139	132_5	If the person does not want to seek professional help, the first aider should: - focus on trying to find something that the person agrees is a problem and then suggest that the person seek help for that, e.g., if the person says that they feel anxious around other people, the first aider should encourage them to seek help for anxiety	Si la persona no desea buscar ayuda profesional, el asistente de primeros auxilios debe: - enfocarse en tratar de encontrar algo con lo cual la persona esté de acuerdo que efectivamente es un problema y, luego, sugerir que la persona busque ayuda para eso. Por ejemplo, si la persona dice que se siente ansiosa en compañía de otras personas, el asistente debería alentarla a buscar ayuda específicam…	89.7%	82.8%	A
140	133	The first aider should be aware that the person may not want professional help because they believe that others are trying to harm them	El asistente debe ser consciente de que la persona puede no querer ayuda profesional por creer que otros están tratando de lastimarla.	79.3%	96.6%	R
141	134	The first aider should try to maintain a good relationship with the person, as they may want the first aider’s help in the future	El asistente debe tratar de mantener una buena relación con la persona, ya que es posible que ella pueda desear la ayuda del asistente en el futuro	96.6%	96.6%	A
142	135	The first aider should be aware that the person has the right to refuse treatment, unless they meet the criteria for involuntary treatment	El asistente debe tener en cuenta que la persona tiene derecho a rechazar el tratamiento, a menos que cumpla con los criterios para un tratamiento involuntario (es decir, con riesgo cierto e inminente para sí o para terceros).	96.6%	86.2%	A
143	136	The first aider should never threaten the person with involuntary treatment or hospitalisation	El asistente nunca debe esgrimir el tratamiento u hospitalización involuntarios como una forma de amenaza para que la persona realice o deje de realizar algo.	93.1%	89.7%	A
144	137	The first aider should encourage them to talk to someone they trust about what they are experiencing	El asistente de primeros auxilios debe alentarla a hablar con alguien en quien confíe sobre lo que está experimentando.	96.6%	86.2%	A
145	138	If the first aider does discuss their concerns about the person with a health professional, they should clearly describe their observations (e.g., exactly what the person has been doing and saying, where and when) so that they have all the necessary information	Si el asistente discute sus preocupaciones sobre la persona con un profesional de la salud, debe describir claramente sus observaciones (por ejemplo, exactamente lo que la persona ha estado haciendo y diciendo, dónde y cuándo) para que el profesional tenga toda la información necesaria.	89.7%	93.1%	A
146	139	If the person does not recognise that they are unwell, the first aider should be aware that they might actively resist the first aider’s attempts to encourage them to seek help	Si la persona no reconoce que no se encuentra bien, el asistente debe ser consciente de que puede resistir activamente los intentos del asistente de alentarla a buscar ayuda.	93.1%	89.7%	A
		Section 11: Hallucinations and delusions (in a non-crisis situation)	Sección 11: Alucinaciones y delirios (en una situación sin crisis)
147	140	The first aider should know that delusions or hallucinations are very real to the person.	El asistente de primeros auxilios debe saber que los delirios o alucinaciones son muy reales para la persona.	100.0%	100.0%	A
148	141	If the person wants to talk about their hallucinations or delusions, the first aider should listen in order to demonstrate empathy and develop an understanding of what they are experiencing.	Si la persona quiere hablar acerca de sus alucinaciones o delirios, el asistente debe escuchar para demostrar empatía y tratar de comprender lo mejor posible lo que está experimentando.	93.1%	89.7%	A
149	142	Until the first aider knows the content and context of the person’s delusions, it is important to keep themselves safe from potentially aggressive reactions	Hasta que el asistente sepa el contenido y el contexto de los delirios de la persona, es importante tomar recaudos ante reacciones de la persona que pudieran llegar a ser agresivas.	89.7%	75.9%	R
150	143	The first aider should know that if the person is hearing voices, they may react through behaviours – such as talking to oneself, whispering to oneself – in response to the voices they are hearing	El asistente de primeros auxilios debe saber que si la persona está escuchando voces, puede reaccionar a través de comportamientos, como hablar sola o susurrarse a sí misma, en respuesta a las voces que está escuchando.	96.6%	93.1%	A
151	144	The first aider should try to empathise with how the person feels about their beliefs and experiences, without stating any judgments about the content of those beliefs and experiences	El asistente debe tratar de empatizar con cómo se siente la persona con respecto a sus creencias y experiencias, sin establecer ningún juicio sobre el contenido de esas creencias y experiencias.	93.1%	93.1%	A
152	145_1	The first aider should not: - pretend to agree with the person’s hallucinations or delusions	El asistente no debe: - transmitir ningún tipo de acuerdo o desacuerdo con las alucinaciones o los delirios de la persona	82.8%	75.9%	R
153	145_2	The first aider should not: - dismiss, minimise or argue with the person about their delusions or hallucinations	El asistente no debe: - descartar, minimizar o discutir con la persona sobre sus delirios o alucinaciones	89.7%	86.2%	A
154	145_3	The first aider should not: - act alarmed or embarrassed by the person’s hallucinations or delusions	El asistente no debe: - actuar alarmado o sorprendido por las alucinaciones o los delirios de la persona	79.3%	79.3%	R
155	145_4	The first aider should not: - laugh at or make fun of the person’s delusions or hallucinations	El asistente no debe: - reírse o burlarse de los delirios o alucinaciones de la persona	86.2%	89.7%	A
156	146	The first aider should ask the person if they are afraid or confused	El asistente debe preguntar a la persona si está asustada o confundida.	62.1%	65.5%	X
157	147	The first aider should know that it is not helpful to encourage the person to try to stop hallucinations.	El asistente debe saber que no es útil alentar a la persona a que intente detener las alucinaciones por medio de su fuerza de voluntad.	82.8%	89.7%	A
158	148	The first aider should be aware that the person’s experience of hallucinations or delusions may cause them not to trust people, even those close to them	El asistente de primeros auxilios debe ser consciente de que la experiencia de alucinaciones o delirios de la persona puede hacer que no confíe en otros, incluso en quienes son cercanos.	100.0%	100.0%	A
159	149	If the person exhibits paranoia, the first aider should not encourage or inflame this, e.g., by whispering to or about them	Si la persona muestra desconfianza, el asistente no debe potenciar o incrementar esto, por ejemplo, susurrándole algo o hablando con disimulo a otra persona acerca de ella.	100.0%	93.1%	A
160	150_1	If the person is experiencing paranoia, the first aider should: - ask the person about their fears	Si la persona está experimentando paranoia, el asistente debe: - preguntar a la persona sobre sus temores	65.5%	69.0%	X
161	150_2	If the person is experiencing paranoia, the first aider should: - give the person simple directions, if needed, e.g., ‘sit down, and let’s talk about it’	Si la persona está experimentando paranoia, el asistente debe: - si necesita darle instrucciones a la persona, debe asegurarse de que sean simples (por ejemplo, "siéntese y hablemos de ello")	89.7%	75.9%	R
162	150_3	If the person is experiencing paranoia, the first aider should: - stay with the person, but at a distance that is comfortable for both the person and the first aider	Si la persona está experimentando paranoia, el asistente debe: - permanecer con la persona, pero a una distancia que sea cómoda tanto para la persona como para el asistente	93.1%	100.0%	A
163	150_4	If the person is experiencing paranoia, the first aider should: - encourage and support the person to move away from whatever is causing their fear, if it is safe to do so	Si la persona está experimentando paranoia, el asistente debe: - alentar y ayudar a la persona a alejarse de lo que la está asustando, si es seguro y posible hacerlo	79.3%	55.2%	X
164	150_5	If the person is experiencing paranoia, the first aider should: - tell the person what they are going to do before doing it, e.g., that they are going to get out their phone	Si la persona está experimentando paranoia, el asistente debe: - decirle a la persona qué va a hacer antes de hacerlo, por ejemplo, que va a sacar su teléfono	79.3%	79.3%	R
		Section 12: When the person is in crisis (is in a severe psychotic state or behaving aggressively)	Sección 12: Cuando la persona está en crisis
165	151	The first aider should assess for risk of harm to the person or others	El asistente de primeros auxilios debe evaluar el riesgo de la persona para sí o para terceros.	100.0%	89.7%	A
166	152	If the first aider does not think the person is in immediate risk of harm, but is still concerned about their welfare, they should ask the person if there is someone close to them who may be able to support them to stay safe	Si el asistente no piensa que la persona está en riesgo inminente de daño, pero aún está preocupado por su bienestar, debe preguntarle si hay alguien cercano que pueda acompañarla para estar más segura.	100.0%	93.1%	A
167	153	The first aider’s primary goal should be to keep themselves and others safe	El objetivo principal del asistente de primeros auxilios debe ser mantenerse a sí mismo y a los demás seguros.	86.2%	65.5%	X	**
168	154_1	The first aider should take any threats or warnings seriously, particularly if the person believes they are being persecuted - and is in a severe psychotic state	El asistente debe tomar en serio cualquier amenaza o advertencia, especialmente si la persona cree que está siendo perseguida... - y se encuentra en estado psicótico severo	100.0%	89.7%	A
169	154_2	The first aider should take any threats or warnings seriously, particularly if the person believes they are being persecuted - and is behaving aggressively	El asistente debe tomar en serio cualquier amenaza o advertencia, especialmente si la persona cree que está siendo perseguida... - y se comporta agresivamente	100.0%	93.1%	A
170	154_3	The first aider should take any threats or warnings seriously, particularly if the person believes they are being persecuted - under any circumnstance of psychosis regardless if the person is in a severe psychotic state or is behaving aggressively	El asistente debe tomar en serio cualquier amenaza o advertencia, especialmente si la persona cree que está siendo perseguida... - y en cualquier circunstancia de psicosis, sin importar si está en estado psicótico severo o agresivo	86.2%	86.2%	A	*
171	155_1	If the first aider is frightened, they should seek outside help immediately, as they should never put themselves at risk - if the person is in a severe psychotic state	Si el asistente está asustado, debe buscar ayuda externa de inmediato, ya que nunca deben ponerse en riesgo - en el caso que la persona se encuentre en estado psicótico severo	100.0%	86.2%	A
172	155_2	If the first aider is frightened, they should seek outside help immediately, as they should never put themselves at risk - if the person is behaving aggressively	Si el asistente está asustado, debe buscar ayuda externa de inmediato, ya que nunca deben ponerse en riesgo - en el caso que la persona se comporte agresivamente	100.0%	89.7%	A
173	155_3	If the first aider is frightened, they should seek outside help immediately, as they should never put themselves at risk - under any circumnstance of psychosis regardless if the person is in a severe psychotic state or is behaving aggressively	Si el asistente está asustado, debe buscar ayuda externa de inmediato, ya que nunca deben ponerse en riesgo - en el caso que la persona se encuentre en cualquier circunstancia de psicosis, sin importar si está en estado psicótico severo o agresivo	89.7%	79.3%	R	*
174	156_1	The first aider should be aware that the person might act upon a hallucination or delusion - if the person is in a severe psychotic state	El asistente debe ser consciente de que la persona puede actuar a partir de una alucinación o delirio - en el caso que la persona se encuentre en estado psicótico severo	100.0%	82.8%	A
175	156_2	The first aider should be aware that the person might act upon a hallucination or delusion - if the person is behaving aggressively	El asistente debe ser consciente de que la persona puede actuar a partir de una alucinación o delirio - en el caso que la persona se comporte agresivamente	100.0%	89.7%	A
176	156_3	The first aider should be aware that the person might act upon a hallucination or delusion - under any circumnstance of psychosis regardless if the person is in a severe psychotic state or is behaving aggressively	El asistente debe ser consciente de que la persona puede actuar a partir de una alucinación o delirio - en el caso que la persona se encuentre en cualquier circunstancia de psicosis, sin importar si está en estado psicótico severo o agresivo	93.1%	82.8%	A	*
177	157_1	The first aider should approach the person with caution - if the person is in a severe psychotic state	El asistente debe acercarse a la persona con precaución en toda ocasión en que - la persona se encuentre en estado psicótico severo	100.0%	86.2%	A
178	157_2	The first aider should approach the person with caution - if the person is behaving aggressively	El asistente debe acercarse a la persona con precaución en toda ocasión en que - la persona se comporte agresivamente	100.0%	89.7%	A
179	157_3	The first aider should approach the person with caution - under any circumnstance of psychosis regardless if the person is in a severe psychotic state or is behaving aggressively	El asistente debe acercarse a la persona con precaución en toda ocasión en que - la persona se encuentre en cualquier circunstancia de psicosis, sin importar si está en estado psicótico severo o agresivo.	79.3%	69.0%	X	*
180	158_1	If the person has a weapon or something that could be used as weapon, the first aider should not approach the person and should call emergency services immediately - if the person is in a severe psychotic state	Si la persona tiene un arma o algo que podría usarse como arma, el asistente no debe acercarse a la persona y debe llamar a los servicios de emergencia inmediatamente - en el caso que la persona se encuentre en estado psicótico severo	100.0%	93.1%	A
181	158_2	If the person has a weapon or something that could be used as weapon, the first aider should not approach the person and should call emergency services immediately - if the person is behaving aggressively	Si la persona tiene un arma o algo que podría usarse como arma, el asistente no debe acercarse a la persona y debe llamar a los servicios de emergencia inmediatamente - en el caso que la persona se comporte agresivamente	100.0%	96.6%	A
182	158_3	If the person has a weapon or something that could be used as weapon, the first aider should not approach the person and should call emergency services immediately - under any circumnstance of psychosis regardless if the person is in a severe psychotic state or is behaving aggressively	Si la persona tiene un arma o algo que podría usarse como arma, el asistente no debe acercarse a la persona y debe llamar a los servicios de emergencia inmediatamente - en el caso que la persona se encuentre en cualquier circunstancia de psicosis, sin importar si está en estado psicótico severo o agresivo.	93.1%	89.7%	A	*
183	159_1	The first aider should try to gather information about whether the person feels safe, e.g., by stating ‘You seem worried; is there anything I can do to help?’ or ‘Do you feel safe? Or is there something you are afraid of?’ - if the person is in a severe psychotic state	Si el asistente tiene alguna duda sobre si la persona se está sintiendo amenazada o insegura, podría tratar de entender lo que le pasa y ofrecer ayuda diciendo: “Pareces preocupado/a. ¿Hay algo que pueda hacer para ayudarte” o ¿Hay algo que te esté dando miedo?”, en el caso de... - que la persona se encuentre en estado psicótico severo	69.0%	75.9%	X
184	159_2	The first aider should try to gather information about whether the person feels safe, e.g., by stating ‘You seem worried; is there anything I can do to help?’ or ‘Do you feel safe? Or is there something you are afraid of?’ - if the person is behaving aggressively	Si el asistente tiene alguna duda sobre si la persona se está sintiendo amenazada o insegura, podría tratar de entender lo que le pasa y ofrecer ayuda diciendo: “Pareces preocupado/a. ¿Hay algo que pueda hacer para ayudarte” o ¿Hay algo que te esté dando miedo?”, en el caso de... - que la persona se comporte agresivamente	69.0%	58.6%	X
185	160_1	The first aider should stay at a safe distance from the person while being able to maintain interaction: - if the person is in a severe psychotic state	El asistente debe mantenerse a una distancia segura de la persona en toda ocasión en que la persona - se encuentre en estado psicótico severo	89.7%	82.8%	A
186	160_2	The first aider should stay at a safe distance from the person while being able to maintain interaction: - if the person is behaving aggressively	El asistente debe mantenerse a una distancia segura de la persona en toda ocasión en que la persona - se comporte agresivamente	96.6%	96.6%	A
187	161_1	The first aider should ensure they have clear access to an exit: - if the person is in a severe psychotic state	El asistente debe asegurarse de que tienen acceso claro a una salida (por ejemplo, estar entre la persona y la puerta) en toda ocasión en que la persona - se encuentre en estado psicótico severo	89.7%	89.7%	A
188	161_2	The first aider should ensure they have clear access to an exit: - if the person is behaving aggressively	El asistente debe asegurarse de que tienen acceso claro a una salida (por ejemplo, estar entre la persona y la puerta) en toda ocasión en que la persona - se comporte agresivamente	93.1%	100.0%	A
189	162_1	If safe to do so, the first aider should try to limit access to means that the person could use to harm themselves or others: - if the person is in a severe psychotic state	Si es seguro hacerlo, el asistente debe tratar de limitar el acceso a los objetos que la persona podría usar para hacerse daño o dañar a otros en toda ocasión en que la persona - se encuentre en estado psicótico severo	100.0%	89.7%	A
190	162_2	If safe to do so, the first aider should try to limit access to means that the person could use to harm themselves or others: - if the person is behaving aggressively	Si es seguro hacerlo, el asistente debe tratar de limitar el acceso a los objetos que la persona podría usar para hacerse daño o dañar a otros en toda ocasión en que la persona - se comporte agresivamente	100.0%	96.6%	A
191	163_1	If safe to do so, the first aider should remove any weapons or objects that could be used as weapons from the person’s immediate environment: - if the person is in a severe psychotic state	Si es seguro hacerlo, el asistente debe intentar eliminar cualquier arma u objeto que pueda usarse como arma en el entorno inmediato de la persona en toda ocasión en que la persona - se encuentre en estado psicótico severo	96.6%	86.2%	A
192	163_2	If safe to do so, the first aider should remove any weapons or objects that could be used as weapons from the person’s immediate environment: - if the person is behaving aggressively	Si es seguro hacerlo, el asistente debe intentar eliminar cualquier arma u objeto que pueda usarse como arma en el entorno inmediato de la persona en toda ocasión en que la persona - se comporte agresivamente	96.6%	93.1%	A
193	164_1	The first aider should comply with requests, unless they are unreasonable or unsafe, as this gives the person the opportunity to feel somewhat in control: - if the person is in a severe psychotic state	El asistente debe cumplir con las cosas que le pida la persona, a menos que no sean razonables o que puedan comportar un riesgo mayor, ya que esto le da a la persona la oportunidad de sentirse algo en control, en toda ocasión en que la persona - se encuentre en estado psicótico severo	79.3%	65.5%	X
194	164_2	The first aider should comply with requests, unless they are unreasonable or unsafe, as this gives the person the opportunity to feel somewhat in control: - if the person is behaving aggressively	El asistente debe cumplir con las cosas que le pida la persona, a menos que no sean razonables o que puedan comportar un riesgo mayor, ya que esto le da a la persona la oportunidad de sentirse algo en control, en toda ocasión en que la persona - se comporte agresivamente	72.4%	62.1%	X
195	165_1	If the first aider is alone with the person, they should call another person to accompany the first aider until professional help arrives: - if the person is in a severe psychotic state	Si el asistente está solo con la persona debe llamar a otra persona para que lo acompañe hasta que llegue la ayuda profesional, en toda ocasión en que la persona - se encuentre en estado psicótico severo	93.1%	69.0%	X
196	165_2	If the first aider is alone with the person, they should call another person to accompany the first aider until professional help arrives: - if the person is behaving aggressively	Si el asistente está solo con la persona debe llamar a otra persona para que lo acompañe hasta que llegue la ayuda profesional, en toda ocasión en que la persona - se comporte agresivamente	93.1%	79.3%	R
197	166_1	If the first aider is alone with the person and cannot stay, they should call someone to stay with the person until professional help arrives: - if the person is in a severe psychotic state	Si el asistente está solo con la persona y no puede quedarse debe llamar a alguien para que se quede con la persona hasta que llegue la ayuda profesional en todo caso en que la persona - se encuentre en estado psicótico severo	96.6%	82.8%	A
198	166_2	If the first aider is alone with the person and cannot stay, they should call someone to stay with the person until professional help arrives: - if the person is behaving aggressively	Si el asistente está solo con la persona y no puede quedarse debe llamar a alguien para que se quede con la persona hasta que llegue la ayuda profesional en todo caso en que la persona - se comporte agresivamente	96.6%	69.0%	X
199	167_1	If the first aider does not feel it is safe for them to take the person to a hospital, the first aider should call emergency services: - if the person is in a severe psychotic state	Si el asistente no siente que es seguro llevar a la persona al hospital, el asistente debe llamar a los servicios de emergencia en todo caso en el que la persona - se encuentre en estado psicótico severo	100.0%	89.7%	A
200	167_2	If the first aider does not feel it is safe for them to take the person to a hospital, the first aider should call emergency services: - if the person is behaving aggressively	Si el asistente no siente que es seguro llevar a la persona al hospital, el asistente debe llamar a los servicios de emergencia en todo caso en el que la persona - se comporte agresivamente	100.0%	93.1%	A
201	168	The first aider should take precautions in communication only if the person is in crisis or is behaving aggressively	El asistente de primeros auxilios debería tomar recaudos en la comunicación únicamente si la persona está en crisis o se comporta agresivamente.	62.1%	34.5%	X	*
		Section 13: De-escalation and seeking help for the person when they are in a severe psychotic state or behaving aggressively	Sección 13: Desescalamiento cuando la persona se encuentra en un estado psicótico grave o se comporta agresivamente
202	169	The first aider should try not to escalate the interaction (for example, not speak louder to try to make sure the person hears) if the person is experiencing symptoms of psychosis and especially if they are in a severe psychotic state or behaving aggressively	El asistente de primeros auxilios debe tratar de que la interacción no suba de intensidad (por ejemplo, no hablar más alto para intentar asegurarse de ser escuchado por la persona) si la persona se encuentra con síntomas de psicosis y especialmente si se encuentra en estado psicótico severo o se comporta agresivamente.	96.6%	100.0%	A	**
203	170	The first aider should let the person know they are there to help if the person is experiencing symptoms of psychosis and especially if they are in a severe psychotic state or behaving aggressively	El asistente debe hacerle saber a la persona que está allí para ayudarla si la persona se encuentra con síntomas de psicosis y especialmente si se encuentra en estado psicótico severo o se comporta agresivamente.	93.1%	89.7%	A	**
204	171	The first aider should attempt to find out from the person what would help them feel safe and in control if the person is experiencing symptoms of psychosis and especially if they are in a severe psychotic state or behaving aggressively	El asistente debe intentar averiguar con la persona lo que la ayudaría a sentirse segura y en control si la persona se encuentra con síntomas de psicosis y especialmente si se encuentra en estado psicótico severo o se comporta agresivamente.	75.9%	79.3%	R	**
205	172	The first aider should try to remain calm if the person is experiencing symptoms of psychosis and especially if they are in a severe psychotic state or behaving aggressively	El asistente debe tratar de mantener la calma si la persona se encuentra con síntomas de psicosis y especialmente si se encuentra en estado psicótico severo o se comporta agresivamente.	100.0%	100.0%	A	**
206	173	The first aider should try not to show fear or anxiety if the person is experiencing symptoms of psychosis and especially if they are in a severe psychotic state or behaving aggressively	El asistente debe tratar de no mostrar miedo o ansiedad si la persona se encuentra con síntomas de psicosis y especialmente si se encuentra en estado psicótico severo o se comporta agresivamente.	100.0%	72.4%	R	**
207	174	The first aider should stay calm and avoid nervous behaviour, e.g., shuffling their feet, fidgeting, making abrupt movements, talking fast if the person is experiencing symptoms of psychosis and especially if they are in a severe psychotic state or behaving aggressively	El asistente debe mantener la calma y evitar el comportamiento nervioso (por ejemplo, arrastrando los pies, moviéndose nerviosamente, haciendo movimientos bruscos, hablando rápido), si la persona se encuentra con síntomas de psicosis y especialmente si se encuentra en estado psicótico severo o se comporta agresivamente.	96.6%	82.8%	A	**
208	175	The first aider should allow the person to express their feelings if the person is experiencing symptoms of psychosis and especially if they are in a severe psychotic state or behaving aggressively	El asistente debe permitir que la persona exprese sus sentimientos si la persona se encuentra con síntomas de psicosis y especialmente si se encuentra en estado psicótico severo o se comporta agresivamente.	89.7%	75.9%	R	**
209	176	The first aider should listen to the person more than talking to them if the person is experiencing symptoms of psychosis and especially if they are in a severe psychotic state or behaving aggressively	El asistente debe escuchar a la persona (más que hablarle) si la persona se encuentra con síntomas de psicosis y especialmente si se encuentra en estado psicótico severo o se comporta agresivamente.	86.2%	79.3%	R	**
210	177	The first aider should ask the person what they can do to help if the person is experiencing symptoms of psychosis and especially if they are in a severe psychotic state or behaving aggressively	El asistente debe preguntarle a la persona qué puede hacer para ayudar si la persona se encuentra con síntomas de psicosis y especialmente si se encuentra en estado psicótico severo o se comporta agresivamente.	75.9%	72.4%	R	**
211	178	The first aider should try to find out if the person has anyone they trust (e.g., close friends or family) and, if so, the first aider should try to enlist their help if the person is experiencing symptoms of psychosis and especially if they are in a severe psychotic state or behaving aggressively	El asistente debe intentar averiguar si la persona tiene a alguien en quien confíe (por ejemplo, amigos cercanos o familiares) y, de ser así, el asistente debe tratar de obtener su ayuda si la persona se encuentra con síntomas de psicosis y especialmente si se encuentra en estado psicótico severo o se comporta agresivamente.	93.1%	89.7%	A	**
212	179	The first aider should not do anything to further agitate the person if the person is experiencing symptoms of psychosis and especially if they are in a severe psychotic state or behaving aggressively	El asistente no debe hacer nada para agitar más a la persona si la persona se encuentra con síntomas de psicosis y especialmente si se encuentra en estado psicótico severo o se comporta agresivamente.	93.1%	89.7%	A	**
213	180_1	The first aider should not try to restrict or restrain the person’s movement: - if the person is in a severe psychotic state	El asistente no debe tratar de restringir el movimiento de la persona en todo caso en que la persona - se encuentre en estado psicótico severo	65.5%	65.5%	X
214	180_2	The first aider should not try to restrict or restrain the person’s movement: - if the person is behaving aggressively	El asistente no debe tratar de restringir el movimiento de la persona en todo caso en que la persona - se comporte agresivamente	72.4%	72.4%	R
215	181_1	The first aider should not argue with any other people present about the best course of action: - if the person is in a severe psychotic state	El asistente no debe discutir con ninguna otra persona presente sobre el mejor curso de acción en todo caso en que la persona - se encuentre en estado psicótico severo	75.9%	65.5%	X
216	181_2	The first aider should not argue with any other people present about the best course of action: - if the person is behaving aggressively	El asistente no debe discutir con ninguna otra persona presente sobre el mejor curso de acción en todo caso en que la persona - se comporte agresivamente	75.9%	69.0%	X
217	182_1	If there is more than one person present, the first aider should encourage only one person to speak at a time: - if the person is in a severe psychotic state	Si hay más de una persona presente, el asistente debe alentar a que solo una persona hable a la vez en todo caso en que la persona - se encuentre en estado psicótico severo	96.6%	82.8%	A
218	182_2	If there is more than one person present, the first aider should encourage only one person to speak at a time: - if the person is behaving aggressively	Si hay más de una persona presente, el asistente debe alentar a que solo una persona hable a la vez en todo caso en que la persona - se comporte agresivamente	93.1%	82.8%	A
219	183_1	If there is more than one person present, the first aider should try to create a space around the person so that they don’t feel crowded: - if the person is in a severe psychotic state	Si hay más de una persona presente, el asistente debe tratar de crear un espacio alrededor de la persona para que no se sienta abrumada en todo caso en que la persona - se encuentre en estado psicótico severo	86.2%	89.7%	A
220	183_2	If there is more than one person present, the first aider should try to create a space around the person so that they don’t feel crowded: - if the person is behaving aggressively	Si hay más de una persona presente, el asistente debe tratar de crear un espacio alrededor de la persona para que no se sienta abrumada en todo caso en que la persona - se comporte agresivamente	86.2%	89.7%	A
221	184_1	If there are people present who do not have a role in helping with the crisis, the first aider should ask them to leave: - if the person is in a severe psychotic state	Si hay personas presentes que no tienen un rol en ayudar con la crisis, el asistente debe pedirles que se vayan en todo caso en que la persona - se encuentre en estado psicótico severo	93.1%	75.9%	R
222	184_2	If there are people present who do not have a role in helping with the crisis, the first aider should ask them to leave: - if the person is behaving aggressively	Si hay personas presentes que no tienen un rol en ayudar con la crisis, el asistente debe pedirles que se vayan en todo caso en que la persona - se comporte agresivamente	89.7%	75.9%	R
223	185_1	If the person is consuming alcohol or other drugs, the first aider should discourage them from taking any more: - if the person is in a severe psychotic state	Si la persona está consumiendo alcohol u otras drogas, el asistente debe desalentarla de tomar más en todo caso... - en que la persona se encuentre en estado psicótico severo	72.4%	62.1%	X
224	185_2	If the person is consuming alcohol or other drugs, the first aider should discourage them from taking any more: - if the person is behaving aggressively	Si la persona está consumiendo alcohol u otras drogas, el asistente debe desalentarla de tomar más en todo caso... - en que la persona se comporte agresivamente	75.9%	58.6%	X
225	185_3	If the person is consuming alcohol or other drugs, the first aider should discourage them from taking any more: - under any circumnstance	Si la persona está consumiendo alcohol u otras drogas, el asistente debe desalentarla de tomar más en todo caso... - en cualquier circunstancia	75.9%	55.2%	X	*
226	186_1	If the first aider is not able to de-escalate the situation, they should call for professional assistance, e.g., a mental health crisis service or emergency services: - if the person is in a severe psychotic state	Si el asistente no puede reducir la situación, debe solicitar asistencia profesional, por ejemplo, un servicio de crisis de salud mental o servicios de emergencia en - el caso que la persona se encuentre en estado psicótico severo	100.0%	100.0%	A
227	186_2	If the first aider is not able to de-escalate the situation, they should call for professional assistance, e.g., a mental health crisis service or emergency services: - if the person is behaving aggressively	Si el asistente no puede reducir la situación, debe solicitar asistencia profesional, por ejemplo, un servicio de crisis de salud mental o servicios de emergencia en - el caso que la persona se comporte agresivamente	100.0%	100.0%	A
228	186_3	If the first aider is not able to de-escalate the situation, they should call for professional assistance, e.g., a mental health crisis service or emergency services: - under any circumnstance of psychosis regardless if the person is in a severe psychotic state or is behaving aggressively	Si el asistente no puede reducir la situación, debe solicitar asistencia profesional, por ejemplo, un servicio de crisis de salud mental o servicios de emergencia en - cualquier circunstancia de psicosis, sin importar si está en estado psicótico severo o agresivo	79.3%	75.9%	R	*
229	187_1	If the first aider’s concerns about the person are dismissed by the services they contact they should persevere in trying to seek support for the person, e.g., call another service: - if the person is in a severe psychotic state	Si los servicios que contacta desestiman las preocupaciones del asistente de primeros auxilios acerca de la persona, debe perseverar en intentar buscar apoyo para la persona, por ejemplo, llamar a otro servicio, si la persona - se encuentre en estado psicótico severo	96.6%	93.1%	A
230	187_2	If the first aider’s concerns about the person are dismissed by the services they contact they should persevere in trying to seek support for the person, e.g., call another service: - if the person is behaving aggressively	Si los servicios que contacta desestiman las preocupaciones del asistente de primeros auxilios acerca de la persona, debe perseverar en intentar buscar apoyo para la persona, por ejemplo, llamar a otro servicio, si la persona - se comporte agresivamente	100.0%	96.6%	A
231	188_1	If the first aider contacts a mental health service, they should not label the person as ‘psychotic’, but rather outline any symptoms and immediate concerns: - if the person is in a severe psychotic state	Si el asistente de primeros auxilios se pone en contacto con un servicio de salud mental, no debe etiquetar a la persona como "psicótica", sino más bien describir los síntomas y problemas actuales... - en el caso en que la persona se encuentre en estado psicótico severo	86.2%	89.7%	A
232	188_2	If the first aider contacts a mental health service, they should not label the person as ‘psychotic’, but rather outline any symptoms and immediate concerns: - if the person is behaving aggressively	Si el asistente de primeros auxilios se pone en contacto con un servicio de salud mental, no debe etiquetar a la persona como "psicótica", sino más bien describir los síntomas y problemas actuales... - en el caso en que la persona se comporte agresivamente	82.8%	86.2%	A
233	188_3	If the first aider contacts a mental health service, they should not label the person as ‘psychotic’, but rather outline any symptoms and immediate concerns: - under any circumnstance of psychosis regardless if the person is in a severe psychotic state or is behaving aggressively	Si el asistente de primeros auxilios se pone en contacto con un servicio de salud mental, no debe etiquetar a la persona como "psicótica", sino más bien describir los síntomas y problemas actuales... - en cualquier circunstancia de psicosis, sin importar si está en estado psicótico severo o agresivo	86.2%	93.1%	A	*
234	189_1	If the first aider suspects the person may be a threat to themselves or to others, the first aider should contact emergency services immediately: - if the person is in a severe psychotic state	Si el asistente sospecha que la persona puede ser una amenaza para sí misma o para otros, el asistente debe comunicarse con los servicios de emergencia de inmediato en el caso en que la persona - se encuentre en estado psicótico severo	100.0%	93.1%	A
235	189_2	If the first aider suspects the person may be a threat to themselves or to others, the first aider should contact emergency services immediately: - if the person is behaving aggressively	Si el asistente sospecha que la persona puede ser una amenaza para sí misma o para otros, el asistente debe comunicarse con los servicios de emergencia de inmediato en el caso en que la persona - se comporte agresivamente	100.0%	96.6%	A
236	190_1	The first aider should not use calling emergency services as a threat: - if the person is in a severe psychotic state	El asistente no debe usar los servicios de emergencia como una amenaza - en el caso en que la persona se encuentre en estado psicótico severo	100.0%	93.1%	A
237	190_2	The first aider should not use calling emergency services as a threat: - if the person is behaving aggressively	El asistente no debe usar los servicios de emergencia como una amenaza - en el caso en que la persona se comporte agresivamente	100.0%	89.7%	A
238	190_3	The first aider should not use calling emergency services as a threat: - under any circumnstance of psychosis regardless if the person is in a severe psychotic state or is behaving aggressively	El asistente no debe usar los servicios de emergencia como una amenaza - en cualquier circunstancia de psicosis, sin importar si está en estado psicótico severo o agresivo	100.0%	96.6%	A	*
239	191_1	If the first aider calls emergency services and the person has previously been diagnosed with a psychotic illness, the first aider should explain this: - if the person is in a severe psychotic state	Si el asistente llama a los servicios de emergencia y la persona ha sido diagnosticada previamente con una enfermedad psicótica, el asistente debe explicarlo - en el caso en que la persona se encuentre en estado psicótico severo	93.1%	82.8%	A
240	191_2	If the first aider calls emergency services and the person has previously been diagnosed with a psychotic illness, the first aider should explain this: - if the person is behaving aggressively	Si el asistente llama a los servicios de emergencia y la persona ha sido diagnosticada previamente con una enfermedad psicótica, el asistente debe explicarlo - en el caso en que la persona se comporte agresivamente	96.6%	82.8%	A
241	191_3	If the first aider calls emergency services and the person has previously been diagnosed with a psychotic illness, the first aider should explain this: - under any circumnstance of psychosis regardless if the person is in a severe psychotic state or is behaving aggressively	Si el asistente llama a los servicios de emergencia y la persona ha sido diagnosticada previamente con una enfermedad psicótica, el asistente debe explicarlo - en cualquier circunstancia de psicosis, sin importar si está en estado psicótico severo o agresivo	93.1%	79.3%	R	*
242	192_1	If the first aider calls emergency services they should describe specific, concise observations about the person’s behaviour and symptoms: - if the person is in a severe psychotic state	Si el asistente llama a los servicios de emergencia, debe describir observaciones específicas y concisas sobre el comportamiento y los síntomas de la persona - en el caso en que la persona se encuentre en estado psicótico severo	100.0%	89.7%	A
243	192_2	If the first aider calls emergency services they should describe specific, concise observations about the person’s behaviour and symptoms: - if the person is behaving aggressively	Si el asistente llama a los servicios de emergencia, debe describir observaciones específicas y concisas sobre el comportamiento y los síntomas de la persona - en el caso en que la persona se comporte agresivamente	100.0%	89.7%	A
244	192_3	If the first aider calls emergency services they should describe specific, concise observations about the person’s behaviour and symptoms: - under any circumnstance of psychosis regardless if the person is in a severe psychotic state or is behaving aggressively	Si el asistente llama a los servicios de emergencia, debe describir observaciones específicas y concisas sobre el comportamiento y los síntomas de la persona - en cualquier circunstancia de psicosis, sin importar si está en estado psicótico severo o agresivo	100.0%	93.1%	A	*
245	193_1	If the first aider calls emergency services they should let them know if the person is armed or if there are accessible weapons nearby: - if the person is in a severe psychotic state	Si el asistente llama a los servicios de emergencia, debe informarles si la persona está armada o si hay armas accesibles cerca - en el caso en que la persona se encuentre en estado psicótico severo	100.0%	100.0%	A
246	193_2	If the first aider calls emergency services they should let them know if the person is armed or if there are accessible weapons nearby: - if the person is behaving aggressively	Si el asistente llama a los servicios de emergencia, debe informarles si la persona está armada o si hay armas accesibles cerca - en el caso en que la persona se comporte agresivamente	100.0%	100.0%	A
247	194_1	If the first aider thinks the person is at risk of suicide or harming themselves, they should tell emergency services this: - if the person is in a severe psychotic state	Si el asistente cree que la persona corre el riesgo de suicidarse o hacerse daño, debe informar a los servicios de emergencia - en el caso en que la persona se encuentre en estado psicótico severo	100.0%	89.7%	A
248	194_2	If the first aider thinks the person is at risk of suicide or harming themselves, they should tell emergency services this: - if the person is behaving aggressively	Si el asistente cree que la persona corre el riesgo de suicidarse o hacerse daño, debe informar a los servicios de emergencia - en el caso en que la persona se comporte agresivamente	100.0%	89.7%	A
249	194_3	If the first aider thinks the person is at risk of suicide or harming themselves, they should tell emergency services this: - under any circumnstance of psychosis regardless if the person is in a severe psychotic state or is behaving aggressively	Si el asistente cree que la persona corre el riesgo de suicidarse o hacerse daño, debe informar a los servicios de emergencia - en cualquier circunstancia de psicosis, sin importar si está en estado psicótico severo o agresivo	96.6%	100.0%	A	*
250	195_1	If emergency services respond, the first aider should try to meet them on arrival so they can explain the situation before they approach the person: - if the person is in a severe psychotic state	Si los servicios de emergencia responden, el asistente debe tratar de reunirse con ellos a su llegada para que pueda explicarles la situación antes de acercarse a la persona - en el caso en que la persona se encuentre en estado psicótico severo	100.0%	89.7%	A
251	195_2	If emergency services respond, the first aider should try to meet them on arrival so they can explain the situation before they approach the person: - if the person is behaving aggressively	Si los servicios de emergencia responden, el asistente debe tratar de reunirse con ellos a su llegada para que pueda explicarles la situación antes de acercarse a la persona - en el caso en que la persona se comporte agresivamente	100.0%	89.7%	A
252	196_1	If other people arrive, the first aider should explain to the person who they are, that they are there to help, and how they are going to help: - if the person is in a severe psychotic state	Si llegan otras personas, el asistente debe explicarle a la persona quiénes son, que están allí para ayudar y cómo van a ayudar - en el caso en que la persona se encuentre en estado psicótico severo	96.6%	82.8%	A
253	196_2	If other people arrive, the first aider should explain to the person who they are, that they are there to help, and how they are going to help: - if the person is behaving aggressively	Si llegan otras personas, el asistente debe explicarle a la persona quiénes son, que están allí para ayudar y cómo van a ayudar - en el caso en que la persona se comporte agresivamente	96.6%	82.8%	A
		Section 14: Severe psychotic state (crisis situation)	Sección 14: Estados psicóticos severos (situación de crisis)
254	197	The first aider should ask the person whether they would like them to decrease distractions and stimulation, e.g., turn off TV, reduce room lights	El asistente de primeros auxilios debe preguntarle a la persona si le gustaría disminuir los estímulos, por ejemplo, apagar la televisión, reducir las luces de la habitación	79.3%	75.9%	R
255	198	If the person has unrealistic fears for their safety, the first aider should reassure them that they are safe	Si la persona tiene temores poco realistas por su seguridad, el asistente debe asegurarle que está a salvo	86.2%	72.4%	R
256	199	If the person has an advance directive/relapse prevention plan, the first aider should follow this	Si la persona tiene una directiva anticipada / plan de prevención de recaídas, el asistente debe seguir esto.	86.2%	79.3%	R
257	200	The first aider should try to make sure the person is evaluated by a health professional immediately	El asistente de primeros auxilios debe tratar de asegurarse de que la persona que está en situación de crisis sea evaluada por un profesional de la salud de inmediato.	100.0%	89.7%	A
258	201	The first aider should provide the person with options regarding seeking professional help, as this may give the person a sense of control, e.g., ‘do you want to go to the hospital with me or would you prefer John to take you’.	El asistente debe proporcionarle a la persona opciones sobre la búsqueda de ayuda profesional, ya que esto puede darle a la persona un sentido de control, por ejemplo, "¿quiere ir al hospital conmigo o prefiere que otra persona lo acompañe?".	79.3%	79.3%	R
259	202	If the person is in a severe psychotic state and the first aider calls emergency services, they should explain that the person is in urgent need of medical help	Si la persona se encuentra en un estado psicótico grave y el asistente de primeros auxilios llama a los servicios de emergencia, éste debe explicar que la persona necesita ayuda médica de manera urgente.	96.6%	93.1%	A
260	203	If the person needs to go to hospital, the first aider should encourage the person to go voluntarily	Si la persona necesita ir al hospital, el asistente de primeros auxilios debe alentar a la persona a ir voluntariamente.	82.8%	79.3%	R
261	204	If the person goes to hospital, and it is appropriate to the relationship, the first aider should try to speak directly to the doctor or emergency staff to provide information relevant to the person’s situation	Si la persona va al hospital y es apropiado para la relación, el asistente debe tratar de hablar directamente con el médico o el personal de emergencia para proporcionar información relevante acerca de la situación de la persona.	96.6%	93.1%	A
		Section 15: Aggressive state (crisis situation)	Sección 15: Agresión (situación de crisis)
262	205	The first aider should be aware that people with psychosis are not usually aggressive and are at a much higher risk of harming themselves than others	El asistente de primeros auxilios debe ser consciente de que las personas con psicosis no suelen ser agresivas y tienen un riesgo mucho mayor de hacerse daño que otras personas.	86.2%	89.7%	A
263	206	The first aider should know that certain symptoms of psychosis (e.g., visual or auditory hallucinations) can cause people to become aggressive	El asistente debe saber que ciertos síntomas de psicosis (por ejemplo, alucinaciones visuales o auditivas) pueden hacer que las personas se vuelvan agresivas.	89.7%	96.6%	A
264	207	If the person becomes aggressive, the first aider should be aware that the person’s aggression may be exacerbated by the first aider taking certain steps, e.g., involving the police	Si la persona se vuelve agresiva, el asistente debe ser consciente de que la agresión de la persona puede verse exacerbada por cosas que haga el asistente, por ejemplo, dar participación a la policía.	89.7%	86.2%	A
265	208_1	If the person is behaving aggressively, the first aider should not: - respond in a hostile, disciplinary, argumentative or challenging manner	Si la persona se comporta agresivamente, el asistente de primeros auxilios no debe: - responder de manera hostil, tratando de que la persona le haga caso, discutiendo o usando un modo desafiante	100.0%	96.6%	A
266	208_2	If the person is behaving aggressively, the first aider should not: - threaten the person as this may increase fear or prompt aggressive behaviour	Si la persona se comporta agresivamente, el asistente de primeros auxilios no debe: - amenazar a la persona ya que esto puede aumentar el miedo o provocar un comportamiento agresivo	100.0%	96.6%	A
267	209	If the person is behaving aggressively, the first aider should avoid asking the person too many questions as this can spark defensiveness and further anger	Si la persona se comporta de manera agresiva, el asistente de primeros auxilios debe evitar hacerle demasiadas preguntas, ya que esto puede provocar una actitud defensiva y una mayor ira.	93.1%	89.7%	A
268	210	If the person’s aggression escalates out of control, the first aider should remove themselves from the situation and call emergency services	Si la agresión de la persona se sale de control, el asistente de primeros auxilios debe retirarse y llamar a los servicios de emergencia.	86.2%	86.2%	A
269	211	If the police are called, the first aider should tell them that the person may be experiencing psychosis and that the first aider needs the help of the police to obtain medical treatment and to control the person’s aggressive behaviour.	Si se llama a la policía, el asistente de primeros auxilios debe decirles que la persona puede estar experimentando psicosis y que necesita ayuda de la policía para obtener tratamiento médico y controlar su comportamiento agresivo.	89.7%	86.2%	A
270	212	The first aider should let the police know whether or not the person has a weapon	El asistente debe informar a la policía si la persona tiene o no un arma.	96.6%	93.1%	A
		Section 16: Self-care for the first aider	Sección 16: Cuidados personales para el asistente
271	213	The first aider should look after their own mental health and wellbeing	El asistente de primeros auxilios debe cuidar su propia salud mental y bienestar.	100.0%	100.0%	A
272	214	The first aider should know that it is common to experience negative feelings (e.g., shock, fear, sadness, anger, frustration) as a result of supporting the person	El asistente debe saber que es común experimentar sentimientos negativos (por ejemplo, conmoción, miedo, tristeza, enojo, frustración) como resultado de apoyar a una persona que tiene síntomas de psicosis.	93.1%	100.0%	A
273	215	If the first aider is finding their role stressful, they should seek support for themselves (e.g., through support groups and organisations, a mental health professional or a supportive friend), while maintaining confidentiality	Si el asistente se está sintiendo estresado, debe buscar apoyo para sí mismo (por ejemplo, a través de grupos de apoyo y organizaciones, un profesional de salud mental o un amigo que lo contenga), mientras se mantiene la confidencialidad.	100.0%	93.1%	A
274	216	The first aider should try self-help strategies to reduce any stress they experience, e.g., relaxation methods, regular exercise, sleep, healthy diet	El asistente debe probar estrategias de autoayuda para reducir el estrés que experimenta, por ejemplo, los métodos de relajación, el ejercicio regular, el sueño y una dieta saludable.	89.7%	75.9%	R
275	217	The first aider should not put pressure on themselves to find solutions to all the person’s problems	El asistente no debe presionarse para encontrar soluciones a todos los problemas de la persona.	93.1%	93.1%	A
	A= Accepted item
	X= Rejected item
	R= Re-rated item
	* Added item on behalf of the research team
	** Modified item on behalf of the research team

## Sheet: R2
		Supplementary File 1 - Round 2 evaluated statements and endorsement rate by panels
		English	Spanish	Lived Experience	Professionals	Status
		Section 1: Recognising and acknowledging that someone may be developing psychosis	Sección 1: Reconocer que alguien puede estar desarrollando psicosis
1	4	The first aider should know that even if the person exhibits signs and symptoms of psychosis, they do not necessarily have a psychotic illness.	El asistente debe saber que incluso si la persona presenta signos y síntomas de psicosis, no necesariamente tiene un trastorno psicótico.	95.8%	78.6%	A
2	14.0	The first aider should consider that in some cases the person's lack of motivation or interest in life could be a symptom of psychosis	El asistente debería considerar que en algunos casos la falta de motivación o interés de la persona en la vida podría ser un síntoma de psicosis	83.3%	75.0%	A
3	15	The first aider should take into consideration the spiritual and cultural context of the person’s behaviours	El asistente debe tener en cuenta el contexto espiritual y cultural de los comportamientos de la persona.	79.2%	92.9%	XX
4	15.0	The first aider must be respectful of the spiritual/religious beliefs and cultural characteristics of the person	El asistente debe ser respetuoso de las creencias espirituales/religiosas y de las características culturales de la persona.	95.8%	100.0%	A	*
5	1001	The first aider must be aware that the person can hide or disguise signs or symptoms of psychosis	El asistente debe ser consciente de que la persona puede esconder o disimular signos o síntomas de psicosis	91.7%	89.3%	A
6	1002	The first aider must take into account their own ideas or prejudices regarding psychosis because this can affect how they relate to the person	El asistente debe tener en cuenta sus propias ideas o prejuicios respecto de la psicosis porque esto puede afectar como se relaciona con la persona.	87.5%	96.4%	A
7	1003	The first aider must consider that the lack of information and prejudices in society can make the person's care and recovery more difficult	El asistente debe considerar que la falta de información y los prejuicios en la sociedad pueden hacer más difícil la atención y recuperación de la persona.	95.8%	100.0%	A
8	1004	The first aider should have information regarding human rights	El asistente debiese tener información respecto a temas de derechos humanos.	83.3%	92.9%	A
9	1005	The first aider must consider that although the symptoms of psychosis can be triggered by the use of substances, using drugs and alcohol do not necessarily result in symptoms of psychosis	El asistente debe considerar que aunque los síntomas de psicosis pueden ser desencadenados por el uso de sustancias, el consumo de drogas y alcohol no necesariamente tiene como consecuencia síntomas de psicosis.	79.2%	100.0%	A
10	1006	Whenever possible the first aider should network with community supports and health/mental health services	Siempre que sea posible el asistente debe trabajar en red con los apoyos comunitarios y los servicios de salud/ salud mental.	91.7%	96.4%	A
		Section 2: How to approach the person with psychosis	Sección 2: Acercarse a la persona
		Section 3: Communicating with the person in a non-crisis situation	Sección 3: Comunicación (en una situación sin crisis)
11	40	The first aider should use everyday language (e.g., ‘stress’) to normalise the person’s experiences.	El asistente debe usar lenguaje cotidiano (por ejemplo, "estrés") para normalizar las experiencias de la persona.	83.3%	82.1%	A
12	45.0	The first aider should try to remain calm when around the person and avoid, for example, moving their legs, changing postures or biting their nails	El asistente de primeros auxilios debe tratar de mantenerse en calma cuando está con la persona y evitar, por ejemplo, estar moviendo las piernas, cambiando de posturas o mordiéndose las uñas.	79.2%	89.3%	A
13	50	The first aider should try to find some common ground for discussion, gradually building up towards more specific questions about what the person is experiencing	El asistente de primeros auxilios debe tratar de aproximarse de a poco al problema de la persona, y gradualmente desarrollar preguntas más específicas sobre lo que la persona está experimentando.	79.2%	82.1%	A
14	53	If the person has noticed changes in their behaviour, the first aider should ask whether they are distressed by these changes	Si la persona ha notado cambios en su comportamiento, el asistente debe preguntar si estos cambios la preocupan o perturban.	70.8%	89.3%	X
15	55	The first aider should be aware that the person may be vague when describing their symptoms, and may emphasise physical symptoms over symptoms of mental illness	El asistente debe ser consciente de que la persona puede ser vaga al describir sus síntomas y puede enfatizar los síntomas físicos sobre los síntomas de una enfermedad mental.	87.5%	82.1%	A
16	64	The first aider should avoid being negative or pessimistic when talking to the person about their future	El asistente debe evitar ser negativo o pesimista al hablar con la persona sobre su futuro.	91.7%	92.9%	A
17	3001	The first aider should know that pauses and silences are okay and that while they may feel uncomfortable, the person may need to be accompanied in silence	El asistente debe saber que las pausas y los silencios están bien y que, si bien puede sentirse incómodo, la persona puede necesitar que la acompañen en silencio.	95.8%	89.3%	A
18	3002	The first aider should consider taking the time to answer any questions the person has	El asistente debería considerar tomarse el tiempo para responder las preguntas que tenga la persona.	95.8%	85.7%	A
19	3003	It is important that the first aider pay attention to the non-verbal communication of the person (appearance, gestures, gaze, postures and attitudes) in order to improve how to communicate with them	Es importante que el asistente preste atención a la comunicación no verbal de la persona (aspecto, gestos, mirada, posturas y actitudes) a fin de mejorar la comunicación.	91.7%	96.4%	A
		Section 4: Communication difficulties	Sección 4: Dificultades en la comunicación
20	73.0	The first aider should avoid the use of complex language (for example, metaphors or sarcasm), but without underestimating the person's ability to understand	El asistente debe evitar el uso de lenguaje complejo (por ejemplo, metáforas o sarcasmos), pero sin subestimar la capacidad de comprensión de la persona.	100.0%	89.3%	A	*
21	78.0	The first aider must try to regulate the level of emotion shown when speaking so as not to generate extreme reactions in the person	El asistente debe tratar de regular el nivel de emoción que muestra al hablar para no generar reacciones extremas en la persona.	95.8%	85.7%	A	*
		Section 5: Being supportive	Sección 5: Brindando apoyo
22	82	The first aider should make it clear to the person what they are willing and able to do to support them.	El asistente debe dejar en claro a la persona lo que está dispuesto y es capaz de hacer para apoyarla.	79.2%	85.7%	A
23	90	The first aider should tell the person that they understand that the person may be frightened by what they are experiencing	El asistente debe decirle a la persona que entiende que la persona puede estar asustada por lo que está experimentando.	54.2%	46.4%	X
24	90.0	The first aider should consider telling the person they understand that they may be frightened by what they are experiencing	El asistente debe considerar decirle a la persona que entiende que pueda estar asustada por lo que está experimentando.	75.0%	89.3%	A	*
25	92	If the person is an adolescent, the first aider should offer to stay with them while they contact and speak to a parent or other trusted adult.	Si la persona es un adolescente, el asistente debe ofrecer quedarse con éste mientras se comunican y hablan con un familiar u otro adulto de confianza.	87.5%	75.0%	A
26	92.0	If the person is an adolescent, the first aider should stay with them while they communicate and speak with a family member or other trusted adult.	Si la persona es un adolescente, el asistente debe quedarse con éste mientras se comunican y hablan con un familiar u otro adulto de confianza.	75.0%	71.4%	X	*
27	94	The first aider should acknowledge to the person the courage it may have taken for them to talk to the first aider	El asistente debe reconocer a la persona el coraje que pudo haberle requerido poder hablar con el asistente.	75.0%	67.9%	X
28	94.0	The first aider must recognize that the person had to mobilize their own resources (courage, intelligence, good judgment) to open up to talk or accept help	El asistente debe reconocer que la persona debió movilizar sus propios recursos (coraje, inteligencia, buen juicio) para abrirse a hablar o aceptar ayuda.	87.5%	78.6%	A	*
29	101	If the person is upset by something the first aider has said or done, the first aider should apologise and acknowledge the person’s feelings	Si la persona está molesta por algo que el asistente ha dicho o hecho, el asistente debe disculparse y reconocer los sentimientos de la persona.	62.5%	82.1%	X
30	5001	The first aider should keep in mind that some people with psychosis may have difficulty expressing what they are feeling and may take what is said too literally	El asistente debería tener en cuenta que algunas personas con psicosis pueden tener dificultades de expresar lo que sienten y tomar muy literal lo que se les dice.	100.0%	85.7%	A
31	5002	The first aider must validate the person's feelings in any instance; even if the person believes in things that are not real, their feelings are	El asistente debe validar los sentimientos de la persona en cualquier instancia; incluso si la persona cree en cosas que no son reales, sus sentimientos sí lo son.	87.5%	82.1%	A
32	5003	The first aider should favor empowerment, since sometimes providing unlimited support can be counterproductive for the person, generating a certain dependency.	El asistente debe favorecer el empoderamiento, ya que en ocasiones brindar apoyo sin límites puede resultar contraproducente en la persona, generando una cierta dependencia.	66.7%	64.3%	X
33	5004	The first aider must know that he must not contradict the person, but also not lie to them	El asistente debe saber que no debe contradecir a la persona, pero tampoco mentirle.	87.5%	82.1%	A
34	5005	The first aider should be available and/or provide information to relatives or close friends of people with psychosis who are going through a crisis when they so require	El asistente debiese estar disponible y/o brindar información a familiares o cercanos de personas con psicosis que estén atravesando una crisis cuando estos así lo requieran	95.8%	85.7%	A
		Section 6: Exploring other supports that could help the person	Sección 6: Explorando sobre situaciones que podrían ayudar a la persona experimentando psicosis
35	6001	The first aider could consider informing the person that there are mutual aid groups that provide support based on experiences of suffering and recovery	El asistente podría considerar informarle a la persona que existen grupos de ayuda mutua que brindan apoyo en base a experiencias de padecimiento y recuperación	75.0%	75.0%	X
		Section 7: Substance use	Sección 7: Uso de sustancias
36	107	The first aider should discourage the person from using alcohol or other drugs, as these may worsen symptoms of psychosis	El asistente de primeros auxilios debe desalentar a la persona de consumir alcohol u otras drogas, ya que pueden empeorar los síntomas de psicosis.	83.3%	71.4%	X
37	108	The first aider should tell the person that alcohol and other drugs can make their symptoms worse	El asistente debe decirle a la persona que el alcohol y otras drogas pueden empeorar sus síntomas.	87.5%	67.9%	X
38	7001	The first aider should explore the person's substance use behaviors without judging them	El asistente debería explorar conductas de consumo de sustancias de la persona sin juzgarla.	75.0%	85.7%	A
		Section 8: Postnatal psychosis	Sección 8: Psicosis postparto
39	8001	The first aider must have knowledge of the signs, symptoms and particularities of postnatal psychosis	El asistente debe tener conocimiento de los signos, síntomas y particularidades de la psicosis post-parto.	87.5%	96.4%	A
40	8002	In the event of encountering a person with postnatal psychosis, after providing immediate support and contacting the specialized team, the first aider should attend a support group to reflect on the situation and the practices used.	En el caso de encontrarse con una persona con psicosis post parto, luego de prestar apoyo inmediato y contactarse con el equipo especializado, el asistente debiese concurrir a grupo de ayuda para reflexionar sobre la situación y las prácticas utilizadas.	70.8%	39.3%	X
41	8003	In the case of a person with postnatal psychosis, in addition to providing immediate support and contacting specialized teams, it is important that the first aider can listen to the mother	En el caso de una persona con psicosis post-parto, además de prestar apoyo inmediato, y contactarse con los equipos especializados, es importante que el asistente pueda escuchar a la madre.	83.3%	82.1%	A
		Section 9: Encouraging professional help (in a non-crisis situation)	Sección 9: Alentar la ayuda profesional (en una situación sin crisis)
42	114	The first aider should have some general knowledge about the types of treatment that can be helpful for psychosis	El asistente debe tener algún conocimiento general sobre los tipos de tratamiento que pueden ser útiles para la psicosis.	87.5%	92.9%	A
43	124	The first aider should let the person know that their GP or family doctor can be a good first point of contact when seeking professional help	El asistente debe informar a la persona que su médico de cabecera / un médico clínico o generalista puede ser un buen punto de contacto cuando busque ayuda profesional.	91.7%	75.0%	A
44	126	The first aider should reassure the person that it is okay to seek help and point out that seeking help is a sign of strength rather than a sign of weakness or failure	El asistente de primeros auxilios debe asegurarle a la persona que está bien buscar ayuda y señalar que buscar ayuda es un signo de fortaleza en lugar de un signo de debilidad o fracaso.	95.8%	92.9%	A
45	119	Because symptoms of psychosis may stem from physical illnesses, the first aider should encourage the person to see their GP or family doctor for a check-up	Debido a que los síntomas de la psicosis pueden deberse a enfermedades físicas, el asistente debe alentar a la persona a consultar a su médico de cabecera para un control.	91.7%	71.4%	X
46	130.0	The first aider should keep in mind that out of respect for confidentiality, it is unlikely that the health professional will provide information even when the assistant requests help or expresses concerns about the person.	El asistente debe tener en cuenta que por respeto a la confidencialidad es poco probable que el profesional de salud le proporcione información incluso cuando el asistente solicita ayuda o expresa sus preocupaciones sobre la persona.	83.3%	64.3%	X	*
47	9001	The first aider must know the difference between mental health professionals (psychiatrist, psychologist, social worker, nurse, occupational therapist, etc.) and their respective roles	El asistente debe conocer la diferencia entre los profesionales de salud mental (psiquiatra, psicólogo/a, trabajador/a social, enfermero/a, terapeuta ocupacional, etc.) y sus roles respectivos.	100.0%	89.3%	A
		Section 10: If the person doesn't want professional help (in a non-crisis situation)	Sección 10: Si la persona no quiere ayuda profesional (en una situación sin crisis)
48	132_2	If the person does not want to seek professional help, the first aider should: - calmly express their concern to the person about their choice to not seek help and the potential implications	Si la persona no desea buscar ayuda profesional, el asistente de primeros auxilios debe: - expresar con calma a la persona su preocupación sobre su elección de no buscar ayuda y las posibles implicancias	83.3%	82.1%	A
49	132_4	If the person does not want to seek professional help, the first aider should: - be prepared to have several conversations with the person before they are willing to seek professional help	Si la persona no desea buscar ayuda profesional, el asistente de primeros auxilios debe: - estar preparado para tener varias conversaciones con la persona antes de buscar ayuda profesional	83.3%	89.3%	A
50	133	The first aider should be aware that the person may not want professional help because they believe that others are trying to harm them	El asistente debe ser consciente de que la persona puede no querer ayuda profesional por creer que otros están tratando de lastimarla.	95.8%	96.4%	A
51	10001	The first aider can ask in a non-confrontational way the reasons why the person does not want professional help	El asistente puede indagar de modo no confrontativo los motivos por los cuales la persona no quiere ayuda profesional.	91.7%	92.9%	A
52	10002	The first aider must know the self-inflicted (or others) risk indicators, so as to act accordingly	El asistente debe conocer cuáles son los indicadores de riesgo para sí mismo o para terceros, para que pueda actuar en concordancia.	100.0%	100.0%	A
		Section 11: Hallucinations and delusions (in a non-crisis situation)	Sección 11: Alucinaciones y delirios (en una situación sin crisis)
53	142	Until the first aider knows the content and context of the person’s delusions, it is important to keep themselves safe from potentially aggressive reactions	Hasta que el asistente sepa el contenido y el contexto de los delirios de la persona, es importante tomar recaudos ante reacciones de la persona que pudieran llegar a ser agresivas.	83.3%	89.3%	A
54	145_1	The first aider should not: - pretend to agree with the person’s hallucinations or delusions	El asistente no debe: - transmitir ningún tipo de acuerdo o desacuerdo con las alucinaciones o los delirios de la persona	79.2%	89.3%	A
55	145_3	The first aider should not: - act alarmed or embarrassed by the person’s hallucinations or delusions	El asistente no debe: - actuar alarmado o sorprendido por las alucinaciones o los delirios de la persona	79.2%	85.7%	A
56	145.x	The first aider should not: - encourage the person to tell the content of their hallucinations or delusions if they have already mentioned that they prefer not to disclose them	El asistente no debe: - fomentar que la persona cuente detalles sobre la experiencia de alucinaciones o delirios si la persona expresa que prefiere no hacerlo.	75.0%	71.4%	X
57	150_2	If the person is experiencing paranoia, the first aider should: - give the person simple directions, if needed, e.g., ‘sit down, and let’s talk about it’	Si la persona está experimentando paranoia, el asistente debe: - si necesita darle instrucciones a la persona, debe asegurarse de que sean simples (por ejemplo, "siéntese y hablemos de ello")	87.5%	82.1%	A
58	150_5	If the person is experiencing paranoia, the first aider should: - tell the person what they are going to do before doing it, e.g., that they are going to get out their phone	Si la persona está experimentando paranoia, el asistente debe: - decirle a la persona qué va a hacer antes de hacerlo, por ejemplo, que va a sacar su teléfono	91.7%	85.7%	A
59	11001	The first aider must ask the person if they want to talk or share with them the content and context of their delusions or hallucinations	El asistente debe consultarle a la persona si desea hablar o compartir con él el contenido y contexto de sus delirios o alucinaciones	79.2%	82.1%	A
60	11002	If the person shows distrust towards the assistant, the first aider should try to enlist the help of someone else	Si la persona muestra desconfianza hacia el asistente, el asistente debe intentar contar con la ayuda de alguien más.	91.7%	89.3%	A
61	11003	If the person feels in danger or unsafe, the first aider should talk to the person about a possible and acceptable way for both so the person can feel safe	Si la persona se siente en peligro o insegura, el asistente debería conversar con la persona una forma que a ambos les resulte posible y aceptable para ayudarla a protegerse de la situación.	95.8%	96.4%	A
		Section 12: When the person is in crisis (is in a severe psychotic state or behaving aggressively)	Sección 12: Cuando la persona está en crisis
62	155_3	If the first aider is frightened, they should seek outside help immediately, as they should never put themselves at risk - under any circumnstance of psychosis regardless if the person is in a severe psychotic state or is behaving aggressively	Si el asistente está asustado, debe buscar ayuda externa de inmediato, ya que nunca deben ponerse en riesgo - en el caso que la persona se encuentre en cualquier circunstancia de psicosis, sin importar si está en estado psicótico severo o agresivo	91.7%	92.9%	A
63	165_2	If the first aider is alone with the person, they should call another person to accompany the first aider until professional help arrives: - if the person is behaving aggressively	Si el asistente está solo con la persona debe llamar a otra persona para que lo acompañe hasta que llegue la ayuda profesional, en toda ocasión en que la persona - se comporte agresivamente	87.5%	92.9%	A
		Section 13: De-escalation and seeking help for the person when they are in a severe psychotic state or behaving aggressively	Sección 13: Desescalamiento cuando la persona se encuentra en un estado psicótico grave o se comporta agresivamente
64	171	The first aider should attempt to find out from the person what would help them feel safe and in control if the person is experiencing symptoms of psychosis and especially if they are in a severe psychotic state or behaving aggressively	El asistente debe intentar averiguar con la persona lo que la ayudaría a sentirse segura y en control si la persona se encuentra con síntomas de psicosis y especialmente si se encuentra en estado psicótico severo o se comporta agresivamente.	87.5%	78.6%	A
65	173	The first aider should try not to show fear or anxiety if the person is experiencing symptoms of psychosis and especially if they are in a severe psychotic state or behaving aggressively	El asistente debe tratar de no mostrar miedo o ansiedad si la persona se encuentra con síntomas de psicosis y especialmente si se encuentra en estado psicótico severo o se comporta agresivamente.	100.0%	82.1%	A
66	175	The first aider should allow the person to express their feelings if the person is experiencing symptoms of psychosis and especially if they are in a severe psychotic state or behaving aggressively	El asistente debe permitir que la persona exprese sus sentimientos si la persona se encuentra con síntomas de psicosis y especialmente si se encuentra en estado psicótico severo o se comporta agresivamente.	70.8%	78.6%	X
67	176	The first aider should listen to the person more than talking to them if the person is experiencing symptoms of psychosis and especially if they are in a severe psychotic state or behaving aggressively	El asistente debe escuchar a la persona (más que hablarle) si la persona se encuentra con síntomas de psicosis y especialmente si se encuentra en estado psicótico severo o se comporta agresivamente.	91.7%	85.7%	A
68	177	The first aider should ask the person what they can do to help if the person is experiencing symptoms of psychosis and especially if they are in a severe psychotic state or behaving aggressively	El asistente debe preguntarle a la persona qué puede hacer para ayudar si la persona se encuentra con síntomas de psicosis y especialmente si se encuentra en estado psicótico severo o se comporta agresivamente.	79.2%	89.3%	A
69	180_2	The first aider should not try to restrict or restrain the person’s movement: - if the person is behaving aggressively	El asistente no debe tratar de restringir el movimiento de la persona en todo caso en que la persona - se comporte agresivamente	50.0%	67.9%	X
70	184_1	If there are people present who do not have a role in helping with the crisis, the first aider should ask them to leave: - if the person is in a severe psychotic state	Si hay personas presentes que no tienen un rol en ayudar con la crisis, el asistente debe pedirles que se vayan en todo caso en que la persona - se encuentre en estado psicótico severo	70.8%	64.3%	X
71	184_2	If there are people present who do not have a role in helping with the crisis, the first aider should ask them to leave: - if the person is behaving aggressively	Si hay personas presentes que no tienen un rol en ayudar con la crisis, el asistente debe pedirles que se vayan en todo caso en que la persona - se comporte agresivamente	66.7%	71.4%	X
72	186_3	If the first aider is not able to de-escalate the situation, they should call for professional assistance, e.g., a mental health crisis service or emergency services: - under any circumnstance of psychosis regardless if the person is in a severe psychotic state or is behaving aggressively	Si el asistente no puede reducir la situación, debe solicitar asistencia profesional, por ejemplo, un servicio de crisis de salud mental o servicios de emergencia en - cualquier circunstancia de psicosis, sin importar si está en estado psicótico severo o agresivo	70.8%	75.0%	X
73	191_3	If the first aider calls emergency services and the person has previously been diagnosed with a psychotic illness, the first aider should explain this: - under any circumnstance of psychosis regardless if the person is in a severe psychotic state or is behaving aggressively	Si el asistente llama a los servicios de emergencia y la persona ha sido diagnosticada previamente con una enfermedad psicótica, el asistente debe explicarlo - en cualquier circunstancia de psicosis, sin importar si está en estado psicótico severo o agresivo	91.7%	78.6%	A
74	13001	If the first aider suspects that the person may be a threat to himself or others, the first aider should contact emergency services immediately in any psychotic circumstance, regardless of whether they are in a severe or aggressive psychotic state	Si el asistente sospecha que la persona puede ser una amenaza para sí misma o para otros, el asistente debe comunicarse con los servicios de emergencia de inmediato en cualquier circunstancia de psicosis, sin importar si está en estado psicótico severo o agresivo	79.2%	92.9%	A
		Section 14: Severe psychotic state (crisis situation)	Sección 14: Estados psicóticos severos (situación de crisis)
75	197	The first aider should ask the person whether they would like them to decrease distractions and stimulation, e.g., turn off TV, reduce room lights	El asistente de primeros auxilios debe preguntarle a la persona si le gustaría disminuir los estímulos, por ejemplo, apagar la televisión, reducir las luces de la habitación	87.5%	82.1%	A
76	198	If the person has unrealistic fears for their safety, the first aider should reassure them that they are safe	Si la persona tiene temores poco realistas por su seguridad, el asistente debe asegurarle que está a salvo	83.3%	71.4%	X
77	199.0	If the person has an advance directive/relapse prevention plan, the first aider should follow this unless the person is at certain and imminent risk	Si la persona tiene una directiva anticipada / plan de prevención de recaídas, el asistente debe seguir esto a menos que la persona se encuentre en riesgo cierto e inminente.	87.5%	89.3%	A	*
78	201	The first aider should provide the person with options regarding seeking professional help, as this may give the person a sense of control, e.g., ‘do you want to go to the hospital with me or would you prefer John to take you’.	El asistente debe proporcionarle a la persona opciones sobre la búsqueda de ayuda profesional, ya que esto puede darle a la persona un sentido de control, por ejemplo, "¿quiere ir al hospital conmigo o prefiere que otra persona lo acompañe?".	91.7%	89.3%	A
79	203	If the person needs to go to hospital, the first aider should encourage the person to go voluntarily	Si la persona necesita ir al hospital, el asistente de primeros auxilios debe alentar a la persona a ir voluntariamente.	83.3%	82.1%	A
80	14001	In the event that the person in a severe psychotic state (in a crisis situation) is transferred to a care facility or somewhere else (by car, ambulance or police car), the first aider must accompany them or ensure that someone the person trust does so	En el caso de que la persona en estado psicótico severo en situación de crisis sea trasladada a un recinto asistencial u otro (en automóvil, ambulancia o patrullero), el asistente debe acompañarla o procurar que alguien de confianza de la persona lo haga	91.7%	92.9%	A
		Section 15: Aggressive state (crisis situation)	Sección 15: Agresión (situación de crisis)
81	15001	If the person is behaving aggressively during a crisis, the first aider should only consider involving the police when other support services are not available	En todo caso en que exista una situación de crisis donde la persona se comporte agresivamente, el asistente solo debe considerar involucrar a la policía si es que otros servicios de apoyo no están disponibles	75.0%	67.9%	X
		Section 16: Self-care for the first aider	Sección 16: Cuidados personales para el asistente
82	216.0	The first aider may try self-help strategies to reduce any stress they experience, e.g., relaxation methods, regular exercise, sleep, healthy diet	El asistente puede utilizar estrategias para reducir el estrés que experimenta, como por ejemplo, los métodos de relajación, el ejercicio regular, el sueño y una dieta saludable.	83.3%	71.4%	X	*
	A= Accepted item
	X= Rejected item
	XX= Not include item despite being endorsed (other version rated higher)
	* Final included version

## Sheet: Final total accepted items
		Supplementary File 1 - Final accepted statements and endorsement rate by panels		R1			R2
		English	Spanish	Lived Experience	Professionals		Lived Experience	Professionals
#	coded	Section 1: Recognising and acknowledging that someone may be developing psychosis	Sección 1: Reconocer que alguien puede estar desarrollando psicosis
1	1	The first aider should be able to recognise the early signs and symptoms of psychosis.	El asistente de primeros auxilios debe ser capaz de reconocer los signos y síntomas tempranos de psicosis.	100.0%	93.1%
2	2	The first aider should be aware that changes that are very out of character for the person may be early	El asistente debe ser consciente de que los cambios abruptos en la forma de ser de la persona pueden ser signos tempranos de psicosis.	93.1%	93.1%
3	3	The first aider should be aware that a single sign or symptom does not necessarily indicate psychosis, but a group of signs or symptoms is more likely to.	El asistente debe ser consciente de que un solo signo o síntoma no necesariamente indica psicosis, pero es más probable que un grupo de signos o síntomas sí lo sea.	96.6%	100.0%
4	4	The first aider should know that even if the person exhibits signs and symptoms of psychosis, they do not necessarily have a psychotic illness.	El asistente debe saber que incluso si la persona presenta signos y síntomas de psicosis, no necesariamente tiene un trastorno psicótico.	75.9%	82.8%		95.8%	78.6%
5	5	The first aider should be aware that signs and symptoms of psychosis may vary from person to person and can change over time.	El asistente debe ser consciente de que los signos y síntomas de la psicosis pueden variar de una persona a otra y pueden cambiar con el tiempo.	86.2%	96.6%
6	6	The first aider should be aware that the signs and symptoms of psychosis may appear suddenly or develop gradually over time.	El asistente debe ser consciente de que los signos y síntomas de la psicosis pueden aparecer repentinamente o desarrollarse gradualmente con el tiempo.	93.1%	96.6%
7	7	The first aider should not ignore or dismiss signs and symptoms if they appear gradually or are unclear.	El asistente no debe ignorar o descartar los signos y síntomas si aparecen gradualmente o si no están claros.	82.8%	82.8%
8	8	The first aider should not assume that any signs and symptoms of psychosis will go away on their own.	El asistente no debe asumir que los signos y síntomas de psicosis desaparecerán por sí solos.	96.6%	93.1%
9	9	The first aider should be aware that symptoms of psychosis can be present in a number of mental illnesses.	El asistente debe ser consciente de que los síntomas de la psicosis pueden estar presentes en una serie de trastornos mentales.	86.2%	89.7%
10	10	The first aider should be aware that a person may experience psychosis as a single episode or as part of an ongoing illness, such as schizophrenia, bipolar disorder or dementia.	El asistente debe ser consciente de que una persona puede experimentar psicosis como un episodio único o como parte de una enfermedad en curso, como la esquizofrenia, el trastorno bipolar o la demencia.	96.6%	82.8%
11	11	The first aider should be aware that the symptoms of psychosis may be related to drug or alcohol use.	El asistente debe ser consciente de que los síntomas de psicosis pueden estar relacionados con el uso de drogas o alcohol.	86.2%	96.6%
12	12	The first aider should not assume that the person exhibiting signs and symptoms is 'just going through a phase', experiencing the normal ups and downs of life, or misusing substances.	El asistente no debe asumir que la persona que muestra signos y síntomas de psicosis está "pasando por una fase", experimentando los altibajos normales de la vida o que son producto del uso indebido de sustancias.	82.8%	93.1%
13	13	The first aider should not dismiss changes in a young person’s functioning or recurrent odd behaviour as being ‘just a phase’ or ‘teenagers being teenagers’.	El asistente no debe dar por sentado que, en una persona joven, los cambios en el funcionamiento o comportamientos extraños que se repiten son "solo una etapa" o "algo de adolescentes".	93.1%	89.7%
14	14.0	The first aider should consider that in some cases the person's lack of motivation or interest in life could be a symptom of psychosis	El asistente debería considerar que en algunos casos la falta de motivación o interés de la persona en la vida podría ser un síntoma de psicosis				83.3%	75.0%
15	15.0	The first aider must be respectful of the spiritual/religious beliefs and cultural characteristics of the person	El asistente debe ser respetuoso de las creencias espirituales/religiosas y de las características culturales de la persona.				95.8%	100.0%
16	16	If the first aider is unsure whether the person is experiencing psychosis, they should seek advice from a mental health professional.	Ante la duda de si la persona está experimentando psicosis, el asistente debe consultar a un profesional de salud mental para recibir asesoramiento.	96.6%	96.6%
17	17	The first aider should be aware that treatment is most effective when psychosis is detected early.	El asistente de primeros auxilios debe ser consciente de que el tratamiento es más efectivo cuando la psicosis se detecta tempranamente.	96.6%	96.6%
18	18	The first aider should be aware of the range of factors that may trigger psychosis, e.g. substance misuse, extreme stress or trauma.	El asistente debe ser consciente de la variedad de factores que pueden desencadenar la psicosis (por ejemplo, abuso de sustancias, estrés extremo o trauma).	93.1%	86.2%
19	19	The first aider should know that the person may be aware of what is happening to them, may have no insight at all, or may not accept that they are unwell.	El asistente debe saber que la persona puede ser consciente de lo que le está sucediendo, aunque también puede no tener idea de lo que le pasa o puede no aceptar que no se encuentra bien.	96.6%	96.6%
20	20	The first aider should know that the person is experiencing symptoms that are beyond their control and should not blame them or take their actions personally.	El asistente debe saber que la persona está experimentando síntomas que están más allá de su control y no debe culparla ni tomar sus acciones personalmente.	100.0%	100.0%
21	22	The first aider should be aware that psychosis is not contagious.	El asistente debe ser consciente de que la psicosis no es contagiosa	82.8%	82.8%
22	23	The first aider should be aware that psychosis is not an intellectual disability.	El asistente debe ser consciente de que la psicosis no es una discapacidad intelectual.	86.2%	82.8%
23	24	The first aider should be aware that psychosis can be very distressing and disruptive for the person.	El asistente debe ser consciente de que la psicosis puede ser muy angustiante y perturbadora para la persona.	100.0%	100.0%
24	25	The first aider should be aware that psychosis can be very distressing and disruptive for people around the person.	El asistente debe ser consciente de que la psicosis puede ser muy angustiante y perturbadora para quienes rodean a la persona.	96.6%	100.0%
25	26	The first aider should be aware that psychosis can have a major impact on the person's everyday life, relationships, work or study.	El asistente debe ser consciente de que la psicosis puede tener un gran impacto en la vida cotidiana, las relaciones, el trabajo o el estudio de la persona.	96.6%	100.0%
26	27	The first aider should be aware that the person may experience multiple episodes of psychosis with periods of wellness in between.	El asistente debe ser consciente de que la persona puede experimentar múltiples episodios de psicosis con períodos de bienestar intermedios.	93.1%	86.2%
27	28	The first aider should be aware that the person may lack social support because they isolate themselves or their behaviour leads others to withdraw from them.	El asistente debe ser consciente de que la persona puede carecer de apoyo social porque se hubiera aislado o porque otros se hubieran alejado de ella por no comprender su comportamiento.	96.6%	100.0%
28	29	The first aider should be aware that social support can be helpful for the person.	El asistente debe ser consciente de que el apoyo social puede ser útil para la persona.	100.0%	100.0%
29	30	The first aider should be aware that they may feel a range of emotions (e.g. shock, confusion or guilt) when they realise someone close to them is experiencing symptoms of psychosis, and that these are common reactions.	El asistente debe ser consciente de que puede sentir una variedad de emociones (por ejemplo, conmoción, confusión o culpa) al darse cuenta de que alguien cercano está experimentando síntomas de psicosis, y que estas son reacciones comunes.	100.0%	96.6%
30	1001	The first aider must be aware that the person can hide or disguise signs or symptoms of psychosis	El asistente debe ser consciente de que la persona puede esconder o disimular signos o síntomas de psicosis				91.7%	89.3%
31	1002	The first aider must take into account their own ideas or prejudices regarding psychosis because this can affect how they relate to the person	El asistente debe tener en cuenta sus propias ideas o prejuicios respecto de la psicosis porque esto puede afectar como se relaciona con la persona.				87.5%	96.4%
32	1003	The first aider must consider that the lack of information and prejudices in society can make the person's care and recovery more difficult	El asistente debe considerar que la falta de información y los prejuicios en la sociedad pueden hacer más difícil la atención y recuperación de la persona.				95.8%	100.0%
33	1004	The first aider should have information regarding human rights	El asistente debiese tener información respecto a temas de derechos humanos.				83.3%	92.9%
34	1005	The first aider must consider that although the symptoms of psychosis can be triggered by the use of substances, using drugs and alcohol do not necessarily result in symptoms of psychosis	El asistente debe considerar que aunque los síntomas de psicosis pueden ser desencadenados por el uso de sustancias, el consumo de drogas y alcohol no necesariamente tiene como consecuencia síntomas de psicosis.				79.2%	100.0%
35	1006	Whenever possible the first aider should network with community supports and health/mental health services	Siempre que sea posible el asistente debe trabajar en red con los apoyos comunitarios y los servicios de salud/ salud mental.				91.7%	96.4%
		Section 2: How to approach the person with psychosis	Sección 2: Acercarse a la persona
36	31	The first aider should be aware that a person developing psychosis may not reach out for help	El asistente de primeros auxilios debe ser consciente de que una persona que desarrolle psicosis puede no buscar ayuda.	100.0%	93.1%
37	33	The first aider should try to approach the person in an environment that is likely to be safe, comforting and free of distractions.	El asistente debe tratar de acercarse a la persona en un entorno que sea seguro y libre de distracciones, y en el que la persona pueda sentirse cómoda.	93.1%	89.7%
38	34	The first aider should allow adequate time to have a conversation with the person, so that it is not rushed.	El asistente debe tomarse el tiempo necesario para tener una conversación con la persona, sin que ésta pueda vivirlo como algo apresurado.	86.2%	93.1%
39	35	The first aider should try to be calm when approaching the person, regardless of the person's emotional state.	El asistente debe tratar de mantener la calma cuando se acerque a la persona, independientemente del estado emocional de la persona.	100.0%	96.6%
40	36	The first aider should approach the person in a caring and non-judgmental manner.	El asistente debe acercarse a la persona de una manera cuidadosa y sin juzgarla.	100.0%	100.0%
41	37	The first aider should tailor their approach and interaction to the way the person is behaving, e.g. if the person is suspicious and is avoiding eye contact, the first aider should be sensitive to this and give the person the space they need.	El asistente debe tener en cuenta al acercarse a la persona la forma en que ésta se comporta (por ejemplo, si la persona está desconfiada y evita el contacto visual, el asistente debe ser sensible a esto y darle a la persona el espacio que necesita).	96.6%	100.0%
42	38	The first aider should not approach the person in a confrontational manner.	El asistente no debe acercarse a la persona de manera confrontativa.	96.6%	93.1%
		Section 3: Communicating with the person in a non-crisis situation	Sección 3: Comunicación (en una situación sin crisis)
43	39	The first aider should convey empathy when communicating with the person.	El asistente de primeros auxilios debe transmitir empatía cuando se comunica con la persona.	96.6%	93.1%
44	40	The first aider should use everyday language (e.g., ‘stress’) to normalise the person’s experiences.	El asistente debe usar lenguaje cotidiano (por ejemplo, "estrés") para normalizar las experiencias de la persona.	96.6%	72.4%		83.3%	82.1%
45	42	The first aider should try to avoid using stigmatising terms that may make the person feel defensive, e.g. crazy, nuts, psycho.	El asistente debe tratar de evitar el uso de términos estigmatizantes que pueden hacer que la persona se sienta a la defensiva (por ejemplo, loco/a, chiflado/a, psicoseado/a, etc.).	100.0%	89.7%
46	43	The first aider must avoid the use of terms that could make the person think that what happens to them is something permanent	El asistente debe evitar el uso de términos que puedan hacer pensar a la persona que lo que le sucede es algo permanente (por ejemplo, que “es” de cierta forma en vez de decir que “está” de cierta forma).	96.6%	86.2%
47	45.0	The first aider should try to remain calm when around the person and avoid, for example, moving their legs, changing postures or biting their nails	El asistente de primeros auxilios debe tratar de mantenerse en calma cuando está con la persona y evitar, por ejemplo, estar moviendo las piernas, cambiando de posturas o mordiéndose las uñas.				79.2%	89.3%
48	47	The first aider should listen to the person non-judgmentally	El asistente debe escuchar a la persona sin juzgar.	100.0%	100.0%
49	48	The first aider should listen carefully to the person and reflect what they hear so the person knows that they are listening	El asistente debe escuchar atentamente a la persona y reflejar lo que escucha para que la persona sepa que está siendo escuchada.	93.1%	89.7%
50	50	The first aider should try to find some common ground for discussion, gradually building up towards more specific questions about what the person is experiencing	El asistente de primeros auxilios debe tratar de aproximarse de a poco al problema de la persona, y gradualmente desarrollar preguntas más específicas sobre lo que la persona está experimentando.	75.9%	86.2%		79.2%	82.1%
51	51	The first aider should not speculate to the person about a diagnosis	El asistente no debe especular con la persona sobre un diagnóstico.	89.7%	86.2%
52	52	The first aider should allow the person to talk about their experiences, feelings and beliefs if they want to	El asistente debe permitirle a la persona hablar sobre sus experiencias, sentimientos y creencias si ésta así lo desea.	100.0%	93.1%
53	55	The first aider should be aware that the person may be vague when describing their symptoms, and may emphasise physical symptoms over symptoms of mental illness	El asistente debe ser consciente de que la persona puede ser vaga al describir sus síntomas y puede enfatizar los síntomas físicos sobre los síntomas de una enfermedad mental.	89.7%	79.3%		87.5%	82.1%
54	56	The first aider should ask the person if they want to talk about how they are feeling	El asistente debe preguntarle a la persona si quiere hablar sobre cómo se siente.	86.2%	82.8%
55	58	The first aider should recognise that even if the person does realise they are unwell, their confusion and fear about what is happening to them may lead them to deny that there is anything wrong	El asistente de primeros auxilios debe reconocer que incluso si la persona se da cuenta de que no se encuentra bien, su confusión y temor acerca de lo que le está sucediendo pueden llevarla a negar que le estuviera pasando algo malo.	89.7%	86.2%
56	59	The first aider should be aware that several conversations may be necessary before the person is open to talking	El asistente debe ser consciente de que pueden ser necesarias varias conversaciones antes de que la persona pueda hablar acerca de lo que le pasa.	96.6%	96.6%
57	60	The first aider should be aware that the person may be frightened by their thoughts and feelings	El asistente debe ser consciente de que la persona puede estar asustada por sus pensamientos y sentimientos.	100.0%	96.6%
58	61	The first aider should be aware that the person may react with emotions which don’t seem to fit the context of the conversation, e.g., laughing	El asistente debe ser consciente de que la persona puede reaccionar con emociones que no parecen encajar en el contexto de la conversación, por ejemplo, riendo.	96.6%	93.1%
59	63	If the person is distressed by their experiences, the first aider should ask the person what will help them to feel safe or in control	Si la persona está angustiada por sus experiencias, el asistente debe preguntar a la persona qué la ayudará a sentirse más segura o tranquila.	86.2%	96.6%
60	64	The first aider should avoid being negative or pessimistic when talking to the person about their future	El asistente debe evitar ser negativo o pesimista al hablar con la persona sobre su futuro.	100.0%	79.3%		91.7%	92.9%
61	65_1	If the person denies anything is wrong or does not wish to talk about what they are experiencing, the first aider should: - focus on listening rather than trying to change the person’s mind	Si la persona niega que algo está mal o no desea hablar sobre lo que está experimentando, el asistente debe: - centrarse en escuchar en lugar de tratar que la persona cambie de opinión	100.0%	86.2%
62	65_2	If the person denies anything is wrong or does not wish to talk about what they are experiencing, the first aider should: - ask the person if there is anything specific they can do to help them	Si la persona niega que algo está mal o no desea hablar sobre lo que está experimentando, el asistente debe: - preguntarle a la persona si hay algo específico que pueda hacer para ayudarla	86.2%	93.1%
63	65_3	If the person denies anything is wrong or does not wish to talk about what they are experiencing, the first aider should: - let them know that they will be available to talk in the future	Si la persona niega que algo está mal o no desea hablar sobre lo que está experimentando, el asistente debe: - informarle que estará disponible para hablar en el futuro	82.8%	93.1%
64	66	If the person denies anything is wrong or does not wish to talk about what they are experiencing, the first aider should not argue with the person	Si la persona niega que algo está mal o no desea hablar sobre lo que está experimentando, el asistente no debe discutir con la persona.	93.1%	82.8%
65	67	If the first aider finds the person’s behaviour annoying or irritating, they should understand that the situation may be mutually distressing	Si el asistente considera molesto o irritante el comportamiento de la persona, debe entender que la situación puede ser angustiante para ambos.	89.7%	82.8%
66	3001	The first aider should know that pauses and silences are okay and that while they may feel uncomfortable, the person may need to be accompanied in silence	El asistente debe saber que las pausas y los silencios están bien y que, si bien puede sentirse incómodo, la persona puede necesitar que la acompañen en silencio.				95.8%	89.3%
67	3002	The first aider should consider taking the time to answer any questions the person has	El asistente debería considerar tomarse el tiempo para responder las preguntas que tenga la persona.				95.8%	85.7%
68	3003	It is important that the first aider pay attention to the non-verbal communication of the person (appearance, gestures, gaze, postures and attitudes) in order to improve how to communicate with them	Es importante que el asistente preste atención a la comunicación no verbal de la persona (aspecto, gestos, mirada, posturas y actitudes) a fin de mejorar la comunicación.				91.7%	96.4%
		Section 4: Communication difficulties	Sección 4: Dificultades en la comunicación
69	68	The first aider should be aware that the person may not be able to communicate in the way they normally would, e.g., responding with unrelated answers, or drifting from one topic to another	El asistente de primeros auxilios debe ser consciente de que la persona puede no ser capaz de comunicarse de la forma en que normalmente lo haría, por ejemplo, respondiendo con respuestas no relacionadas o desviándose de un tema a otro.	89.7%	96.6%
70	69	The fist aider should be aware that the person may miss nonverbal cues such as facial expression and tone of voice	El asistente debe ser consciente de que la persona puede no interpretar o malinterpretar señales no verbales, como la expresión facial y el tono de voz.	93.1%	96.6%
71	70	The first aider should not assume that the person cannot understand what they are saying, even if the person’s response is limited	El asistente no debe asumir que la persona no puede entender lo que se le está diciendo, incluso si la respuesta de la persona es limitada.	82.8%	89.7%
72	72	The first aider should be aware that the person may be hearing voices, making it difficult for them to communicate	El asistente debe ser consciente de que la persona puede estar escuchando voces, que nadie más oye, lo que dificulta la comunicación.	96.6%	89.7%
73	73.0	The first aider should avoid the use of complex language (for example, metaphors or sarcasm), but without underestimating the person's ability to understand	El asistente debe evitar el uso de lenguaje complejo (por ejemplo, metáforas o sarcasmos), pero sin subestimar la capacidad de comprensión de la persona.				100.0%	89.3%
74	74	If it is necessary to move close to or make physical contact with the person, the first aider should first ask the person for permission, e.g., ‘do you mind if I sit next to you?’ or ‘I can see your arm is hurt, is it ok if I use the first-aid kit to bandage it?’	Si es necesario acercarse o hacer contacto físico con la persona, el asistente debe pedirle permiso a la persona, por ejemplo, '¿te importa si me siento a tu lado?' O 'Puedo ver que te duele el brazo, ¿está bien si uso el botiquín de primeros auxilios para vendarlo? '.	96.6%	96.6%
75	75	The first aider should try not take anything the person says personally	El asistente debe tratar de no tomar personalmente nada de lo que la persona le diga.	100.0%	96.6%
76	76	The first aider should allow the person enough time to respond to questions or statements, as they may have difficulty processing information	El asistente de primeros auxilios debe permitirle a la persona el tiempo suficiente para responder a preguntas o afirmaciones, ya que puede tener dificultades para procesar la información.	100.0%	93.1%
77	77	The first aider should try to communicate clearly and simply and repeat things where necessary	El asistente debe tratar de comunicarse de forma clara y sencilla y repetir las cosas cuando sea necesario.	100.0%	96.6%
78	78.0	The first aider must try to regulate the level of emotion shown when speaking so as not to generate extreme reactions in the person	El asistente debe tratar de regular el nivel de emoción que muestra al hablar para no generar reacciones extremas en la persona.				95.8%	85.7%
79	79	If appropriate and feasible, the first aider should check with others who know the person for advice on the best way to communicate with them.	Si es apropiado y factible, el asistente debe consultar con otras personas que conozcan a la persona para obtener consejos sobre la mejor manera de comunicarse con ella.	89.7%	82.8%
		Section 5: Being supportive	Sección 5: Brindando apoyo
80	80	The first aider should reassure the person that they will be there to provide support.	El asistente de primeros auxilios debe intentar asegurarle a la persona que estará allí para brindarle el apoyo que ella necesite.	89.7%	82.8%
81	81	The first aider should ask the person if, and how, they would like the first aider to support them.	El asistente debe preguntarle a la persona si le gustaría que el asistente le brinde apoyo, y cómo.	86.2%	86.2%
82	82	The first aider should make it clear to the person what they are willing and able to do to support them.	El asistente debe dejar en claro a la persona lo que está dispuesto y es capaz de hacer para apoyarla.	79.3%	79.3%		79.2%	85.7%
83	83	The first aider should ask the person whether they would like practical support, e.g., arranging childcare for them or getting them to medical appointments	El asistente debe preguntarle a la persona si le gustaría recibir apoyo práctico (por ejemplo, para llamar a un familiar o con alguna cuestión doméstica inmediata).	96.6%	89.7%
84	85	The first aider should ask the person if there are any current stressors that may be contributing to their symptoms	El asistente debe preguntarle a la persona si existen factores estresantes actuales que puedan estar contribuyendo a cómo se está sintiendo o a lo que le está pasando.	86.2%	86.2%
85	86	If the first aider has ongoing contact with the person, they should watch for signs that indicate the person may be experiencing a worsening of their symptoms.	Si el asistente tiene contacto continuo con la persona, debe estar atento a los signos que indiquen que la persona puede estar experimentando un empeoramiento de sus síntomas.	96.6%	96.6%
86	87	The first aider should accept that the person may not follow any suggestions that the first aider makes	El asistente debe aceptar que la persona es posible que no pueda seguir ninguna sugerencia que haga el asistente.	89.7%	96.6%
87	88	The first aider should not threaten consequences in an attempt to change the person's behaviour.	El asistente no debe amenazar a la persona en un intento por lograr hacerla cambiar su comportamiento.	100.0%	93.1%
88	89	The first aider should reassure the person that they are there to help the person and want to keep them safe.	El asistente debe asegurarle a la persona que está allí para ayudarla y para tratar que ella no corra riesgos.	89.7%	86.2%
89	90.0	The first aider should consider telling the person they understand that they may be frightened by what they are experiencing	El asistente debe considerar decirle a la persona que entiende que pueda estar asustada por lo que está experimentando.				75.0%	89.3%
90	92	If the person is an adolescent, the first aider should offer to stay with them while they contact and speak to a parent or other trusted adult.	Si la persona es un adolescente, el asistente debe ofrecer quedarse con éste mientras se comunican y hablan con un familiar u otro adulto de confianza.	79.3%	82.8%		87.5%	75.0%
91	93	The first aider should always treat the person with respect	El asistente de primeros auxilios siempre debe tratar a la persona con respeto.	100.0%	96.6%
92	94.0	The first aider must recognize that the person had to mobilize their own resources (courage, intelligence, good judgment) to open up to talk or accept help	El asistente debe reconocer que la persona debió movilizar sus propios recursos (coraje, inteligencia, buen juicio) para abrirse a hablar o aceptar ayuda.				87.5%	78.6%
93	97	The first aider should not dismiss or ridicule the person, even if what they are saying doesn’t make sense to them	El asistente no debe descartar o ridiculizar a la persona, incluso si lo que ésta dice no tiene sentido para él.	100.0%	96.6%
94	98	If the first aider is communicating with the person while others are present, the first aider should not speak about the person as though they are not there.	Si el asistente se comunica con la persona mientras otros están presentes, no debe hablar de la persona con estos otros como si ella no estuviera allí.	96.6%	96.6%
95	99	Unless the person is a danger to themselves or others, the first aider should respect their privacy and right to confidentiality	A menos que la persona esté en riesgo para sí misma o para otros, el asistente debe respetar su privacidad y su derecho a la confidencialidad.	93.1%	86.2%
96	5001	The first aider should keep in mind that some people with psychosis may have difficulty expressing what they are feeling and may take what is said too literally	El asistente debería tener en cuenta que algunas personas con psicosis pueden tener dificultades de expresar lo que sienten y tomar muy literal lo que se les dice.				100.0%	85.7%
97	5002	The first aider must validate the person's feelings in any instance; even if the person believes in things that are not real, their feelings are	El asistente debe validar los sentimientos de la persona en cualquier instancia; incluso si la persona cree en cosas que no son reales, sus sentimientos sí lo son.				87.5%	82.1%
98	5004	The first aider must know that he must not contradict the person, but also not lie to them	El asistente debe saber que no debe contradecir a la persona, pero tampoco mentirle.				87.5%	82.1%
99	5005	The first aider should be available and/or provide information to relatives or close friends of people with psychosis who are going through a crisis when they so require	El asistente debiese estar disponible y/o brindar información a familiares o cercanos de personas con psicosis que estén atravesando una crisis cuando estos así lo requieran				95.8%	85.7%
		Section 6: Exploring other supports that could help the person	Sección 6: Explorando sobre situaciones que podrían ayudar a la persona experimentando psicosis
100	102	The first aider should ask the person if they have felt this way before, and if so, what they have done in the past that has been helpful	El asistente de primeros auxilios debe preguntar a la persona si se ha sentido de esta manera antes, y si es así, qué ha hecho en el pasado que le ha sido útil.	82.8%	82.8%
101	103	The first aider should try to determine whether the person has a supportive social network and if they do, the first aider should encourage them to use these supports.	El asistente debe tratar de determinar si la persona tiene una red social de apoyo y, si la tiene, el asistente debe alentarla a usar estos apoyos.	86.2%	93.1%
		Section 7: Substance use	Sección 7: Uso de sustancias
102	7001	The first aider should explore the person's substance use behaviors without judging them	El asistente debería explorar conductas de consumo de sustancias de la persona sin juzgarla.				75.0%	85.7%
		Section 8: Postnatal psychosis	Sección 8: Psicosis postparto
103	109	If the first aider thinks a mother may be experiencing postnatal psychosis, they should call a mental health crisis team immediately, as it can escalate rapidly and delays in treatment can lead to increased risk for the mother and her baby	Si el asistente de primeros auxilios cree que una madre puede estar experimentando psicosis postparto, debe llamar a un equipo de crisis de salud mental de inmediato, ya que el problema puede escalar rápidamente y las demoras en el tratamiento pueden aumentar el riesgo para la madre y su bebé.	93.1%	100.0%
104	110	If a mother has delusions that involve her baby, the first aider should call a mental health crisis team immediately	Si una madre tiene delirios que involucran a su bebé, el asistente debe llamar a un equipo de crisis de salud mental de inmediato.	93.1%	100.0%
105	111	If the first aider thinks a mother may be experiencing postnatal psychosis, they should ensure that someone is with her at all times until professional help is received	Si el asistente cree que una madre puede estar experimentando psicosis postparto, deben asegurarse de que alguien esté con ella en todo momento hasta que reciba ayuda profesional.	89.7%	100.0%
106	112	The first aider should try to involve the mother’s partner or family in minimising any risk to the mother or baby	El asistente debe tratar de involucrar a la pareja o la familia de la madre para minimizar cualquier riesgo para la madre o el bebé.	89.7%	89.7%
107	8001	The first aider must have knowledge of the signs, symptoms and particularities of postnatal psychosis	El asistente debe tener conocimiento de los signos, síntomas y particularidades de la psicosis post-parto.				87.5%	96.4%
108	8003	In the case of a person with postnatal psychosis, in addition to providing immediate support and contacting specialized teams, it is important that the first aider can listen to the mother	En el caso de una persona con psicosis post-parto, además de prestar apoyo inmediato, y contactarse con los equipos especializados, es importante que el asistente pueda escuchar a la madre.				83.3%	82.1%
		Section 9: Encouraging professional help (in a non-crisis situation)	Sección 9: Alentar la ayuda profesional (en una situación sin crisis)
109	113	The first aider should know what services are available locally	El asistente de primeros auxilios debe saber qué servicios están disponibles localmente.	96.6%	100.0%
110	121	The first aider should continue encouraging the person to seek professional help, even if challenges arise in the process of the person obtaining care	El asistente debe continuar alentando a la persona a buscar ayuda profesional, incluso si surgen desafíos en el proceso de la persona para recibir tratamiento.	96.6%	82.8%
111	114	The first aider should have some general knowledge about the types of treatment that can be helpful for psychosis	El asistente debe tener algún conocimiento general sobre los tipos de tratamiento que pueden ser útiles para la psicosis.	86.2%	75.9%		87.5%	92.9%
112	122	The first aider should not be threatening or confrontational when encouraging the person to seek professional help	El asistente no debe ser amenazador o confrontativo cuando alienta a la persona a buscar ayuda profesional.	96.6%	93.1%
113	115	The first aider should know about the local pathways to professional help, e.g., referral from a GP or family doctor in order to see a specialist	El asistente debe conocer las vías locales para obtener ayuda profesional (por ejemplo, si hace falta la referencia de un médico de cabecera o un médico de familia para consultar a un especialista, o lugares que brindan ayuda para estos casos).	100.0%	100.0%
114	116	The first aider should tell the person that what they are experiencing could improve with appropriate professional help	El asistente de primeros auxilios debe decirle a la persona que lo que está experimentando podría mejorar con la ayuda profesional adecuada.	100.0%	89.7%
115	124	The first aider should let the person know that their GP or family doctor can be a good first point of contact when seeking professional help	El asistente debe informar a la persona que su médico de cabecera / un médico clínico o generalista puede ser un buen punto de contacto cuando busque ayuda profesional.	72.4%	79.3%		91.7%	75.0%
116	125	The first aider should ask the person whether they have a doctor they trust, and if they do, the first aider should encourage them to seek professional help from their doctor	El asistente debe preguntarle a la persona si tiene un médico de confianza y, si lo tiene, el asistente debe alentarlo a buscar ayuda profesional de su médico.	96.6%	82.8%
117	118	The first aider should convey that seeking professional help as soon as possible is important to prevent symptoms from getting worse, without putting pressure on the person to seek help	El asistente debe comunicar que buscar ayuda profesional lo antes posible es importante para evitar que los síntomas empeoren, sin presionar a la persona para que busque ayuda.	96.6%	89.7%
118	126	The first aider should reassure the person that it is okay to seek help and point out that seeking help is a sign of strength rather than a sign of weakness or failure	El asistente de primeros auxilios debe asegurarle a la persona que está bien buscar ayuda y señalar que buscar ayuda es un signo de fortaleza en lugar de un signo de debilidad o fracaso.	93.1%	75.9%		95.8%	92.9%
119	127	The first aider should explain to the person that seeking professional help does not necessarily mean they will be hospitalised, as early treatment can take place in the community	El asistente debe explicar a la persona que buscar ayuda profesional no necesariamente significa que será hospitalizado, ya que el tratamiento temprano puede llevarse a cabo en la comunidad.	96.6%	89.7%
120	128	The first aider should be aware of the influence that the person’s family may have, e.g., the family may encourage or discourage the person from obtaining the care that they need	El asistente debe ser consciente de la influencia que puede tener la familia de la persona, por ejemplo, la familia puede alentar o desalentar a la persona a obtener la atención que necesita.	100.0%	96.6%
121	129	The first aider should ask the person if they would like the first aider, or another relative or friend, to accompany them to their appointment	El asistente debe preguntarle a la persona si desea que el asistente, u otro familiar o amigo, lo acompañe a su cita.	96.6%	89.7%
122	9001	The first aider must know the difference between mental health professionals (psychiatrist, psychologist, social worker, nurse, occupational therapist, etc.) and their respective roles	El asistente debe conocer la diferencia entre los profesionales de salud mental (psiquiatra, psicólogo/a, trabajador/a social, enfermero/a, terapeuta ocupacional, etc.) y sus roles respectivos.				100.0%	89.3%
		Section 10: If the person doesn't want professional help (in a non-crisis situation)	Sección 10: Si la persona no quiere ayuda profesional (en una situación sin crisis)
123	132_2	If the person does not want to seek professional help, the first aider should: - calmly express their concern to the person about their choice to not seek help and the potential implications	Si la persona no desea buscar ayuda profesional, el asistente de primeros auxilios debe: - expresar con calma a la persona su preocupación sobre su elección de no buscar ayuda y las posibles implicancias	86.2%	79.3%		83.3%	82.1%
124	132_3	If the person does not want to seek professional help, the first aider should: - stress the potential benefits of getting help, such as relief from anxiety or frightening symptoms	Si la persona no desea buscar ayuda profesional, el asistente de primeros auxilios debe: - enfatizar a la persona los beneficios potenciales de obtener ayuda, como el alivio de la ansiedad o de los síntomas que puedan estar perturbándola	100.0%	93.1%
125	132_4	If the person does not want to seek professional help, the first aider should: - be prepared to have several conversations with the person before they are willing to seek professional help	Si la persona no desea buscar ayuda profesional, el asistente de primeros auxilios debe: - estar preparado para tener varias conversaciones con la persona antes de buscar ayuda profesional	75.9%	75.9%		83.3%	89.3%
126	132_5	If the person does not want to seek professional help, the first aider should: - focus on trying to find something that the person agrees is a problem and then suggest that the person seek help for that, e.g., if the person says that they feel anxious around other people, the first aider should encourage them to seek help for anxiety	Si la persona no desea buscar ayuda profesional, el asistente de primeros auxilios debe: - enfocarse en tratar de encontrar algo con lo cual la persona esté de acuerdo que efectivamente es un problema y, luego, sugerir que la persona busque ayuda para eso. Por ejemplo, si la persona dice que se siente ansiosa en compañía de otras personas, el asistente debería alentarla a buscar ayuda específicam…	89.7%	82.8%
127	133	The first aider should be aware that the person may not want professional help because they believe that others are trying to harm them	El asistente debe ser consciente de que la persona puede no querer ayuda profesional por creer que otros están tratando de lastimarla.	79.3%	96.6%		95.8%	96.4%
128	134	The first aider should try to maintain a good relationship with the person, as they may want the first aider’s help in the future	El asistente debe tratar de mantener una buena relación con la persona, ya que es posible que ella pueda desear la ayuda del asistente en el futuro	96.6%	96.6%
129	135	The first aider should be aware that the person has the right to refuse treatment, unless they meet the criteria for involuntary treatment	El asistente debe tener en cuenta que la persona tiene derecho a rechazar el tratamiento, a menos que cumpla con los criterios para un tratamiento involuntario (es decir, con riesgo cierto e inminente para sí o para terceros).	96.6%	86.2%
130	136	The first aider should never threaten the person with involuntary treatment or hospitalisation	El asistente nunca debe esgrimir el tratamiento u hospitalización involuntarios como una forma de amenaza para que la persona realice o deje de realizar algo.	93.1%	89.7%
131	137	The first aider should encourage them to talk to someone they trust about what they are experiencing	El asistente de primeros auxilios debe alentarla a hablar con alguien en quien confíe sobre lo que está experimentando.	96.6%	86.2%
132	138	If the first aider does discuss their concerns about the person with a health professional, they should clearly describe their observations (e.g., exactly what the person has been doing and saying, where and when) so that they have all the necessary information	Si el asistente discute sus preocupaciones sobre la persona con un profesional de la salud, debe describir claramente sus observaciones (por ejemplo, exactamente lo que la persona ha estado haciendo y diciendo, dónde y cuándo) para que el profesional tenga toda la información necesaria.	89.7%	93.1%
133	139	If the person does not recognise that they are unwell, the first aider should be aware that they might actively resist the first aider’s attempts to encourage them to seek help	Si la persona no reconoce que no se encuentra bien, el asistente debe ser consciente de que puede resistir activamente los intentos del asistente de alentarla a buscar ayuda.	93.1%	89.7%
134	10001	The first aider can ask in a non-confrontational way the reasons why the person does not want professional help	El asistente puede indagar de modo no confrontativo los motivos por los cuales la persona no quiere ayuda profesional.				91.7%	92.9%
135	10002	The first aider must know the self-inflicted (or others) risk indicators, so as to act accordingly	El asistente debe conocer cuáles son los indicadores de riesgo para sí mismo o para terceros, para que pueda actuar en concordancia.				100.0%	100.0%
		Section 11: Hallucinations and delusions (in a non-crisis situation)	Sección 11: Alucinaciones y delirios (en una situación sin crisis)
136	140	The first aider should know that delusions or hallucinations are very real to the person.	El asistente de primeros auxilios debe saber que los delirios o alucinaciones son muy reales para la persona.	100.0%	100.0%
137	141	If the person wants to talk about their hallucinations or delusions, the first aider should listen in order to demonstrate empathy and develop an understanding of what they are experiencing.	Si la persona quiere hablar acerca de sus alucinaciones o delirios, el asistente debe escuchar para demostrar empatía y tratar de comprender lo mejor posible lo que está experimentando.	93.1%	89.7%
138	142	Until the first aider knows the content and context of the person’s delusions, it is important to keep themselves safe from potentially aggressive reactions	Hasta que el asistente sepa el contenido y el contexto de los delirios de la persona, es importante tomar recaudos ante reacciones de la persona que pudieran llegar a ser agresivas.	89.7%	75.9%		83.3%	89.3%
139	143	The first aider should know that if the person is hearing voices, they may react through behaviours – such as talking to oneself, whispering to oneself – in response to the voices they are hearing	El asistente de primeros auxilios debe saber que si la persona está escuchando voces, puede reaccionar a través de comportamientos, como hablar sola o susurrarse a sí misma, en respuesta a las voces que está escuchando.	96.6%	93.1%
140	144	The first aider should try to empathise with how the person feels about their beliefs and experiences, without stating any judgments about the content of those beliefs and experiences	El asistente debe tratar de empatizar con cómo se siente la persona con respecto a sus creencias y experiencias, sin establecer ningún juicio sobre el contenido de esas creencias y experiencias.	93.1%	93.1%
141	145_1	The first aider should not: - pretend to agree with the person’s hallucinations or delusions	El asistente no debe: - transmitir ningún tipo de acuerdo o desacuerdo con las alucinaciones o los delirios de la persona	82.8%	75.9%		79.2%	89.3%
142	145_2	The first aider should not: - dismiss, minimise or argue with the person about their delusions or hallucinations	El asistente no debe: - descartar, minimizar o discutir con la persona sobre sus delirios o alucinaciones	89.7%	86.2%
143	145_3	The first aider should not: - act alarmed or embarrassed by the person’s hallucinations or delusions	El asistente no debe: - actuar alarmado o sorprendido por las alucinaciones o los delirios de la persona	79.3%	79.3%		79.2%	85.7%
144	145_4	The first aider should not: - laugh at or make fun of the person’s delusions or hallucinations	El asistente no debe: - reírse o burlarse de los delirios o alucinaciones de la persona	86.2%	89.7%
145	147	The first aider should know that it is not helpful to encourage the person to try to stop hallucinations.	El asistente debe saber que no es útil alentar a la persona a que intente detener las alucinaciones por medio de su fuerza de voluntad.	82.8%	89.7%
146	148	The first aider should be aware that the person’s experience of hallucinations or delusions may cause them not to trust people, even those close to them	El asistente de primeros auxilios debe ser consciente de que la experiencia de alucinaciones o delirios de la persona puede hacer que no confíe en otros, incluso en quienes son cercanos.	100.0%	100.0%
147	149	If the person exhibits paranoia, the first aider should not encourage or inflame this, e.g., by whispering to or about them	Si la persona muestra desconfianza, el asistente no debe potenciar o incrementar esto, por ejemplo, susurrándole algo o hablando con disimulo a otra persona acerca de ella.	100.0%	93.1%
148	150_2	If the person is experiencing paranoia, the first aider should: - give the person simple directions, if needed, e.g., ‘sit down, and let’s talk about it’	Si la persona está experimentando paranoia, el asistente debe: - si necesita darle instrucciones a la persona, debe asegurarse de que sean simples (por ejemplo, "siéntese y hablemos de ello")	89.7%	75.9%		87.5%	82.1%
149	150_3	If the person is experiencing paranoia, the first aider should: - stay with the person, but at a distance that is comfortable for both the person and the first aider	Si la persona está experimentando paranoia, el asistente debe: - permanecer con la persona, pero a una distancia que sea cómoda tanto para la persona como para el asistente	93.1%	100.0%
150	150_5	If the person is experiencing paranoia, the first aider should: - tell the person what they are going to do before doing it, e.g., that they are going to get out their phone	Si la persona está experimentando paranoia, el asistente debe: - decirle a la persona qué va a hacer antes de hacerlo, por ejemplo, que va a sacar su teléfono	79.3%	79.3%		91.7%	85.7%
151	11001	The first aider must ask the person if they want to talk or share with them the content and context of their delusions or hallucinations	El asistente debe consultarle a la persona si desea hablar o compartir con él el contenido y contexto de sus delirios o alucinaciones				79.2%	82.1%
152	11002	If the person shows distrust towards the assistant, the first aider should try to enlist the help of someone else	Si la persona muestra desconfianza hacia el asistente, el asistente debe intentar contar con la ayuda de alguien más.				91.7%	89.3%
153	11003	If the person feels in danger or unsafe, the first aider should talk to the person about a possible and acceptable way for both so the person can feel safe	Si la persona se siente en peligro o insegura, el asistente debería conversar con la persona una forma que a ambos les resulte posible y aceptable para ayudarla a protegerse de la situación.				95.8%	96.4%
		Section 12: When the person is in crisis (is in a severe psychotic state or behaving aggressively)	Sección 12: Cuando la persona está en crisis
154	151	The first aider should assess for risk of harm to the person or others	El asistente de primeros auxilios debe evaluar el riesgo de la persona para sí o para terceros.	100.0%	89.7%
155	152	If the first aider does not think the person is in immediate risk of harm, but is still concerned about their welfare, they should ask the person if there is someone close to them who may be able to support them to stay safe	Si el asistente no piensa que la persona está en riesgo inminente de daño, pero aún está preocupado por su bienestar, debe preguntarle si hay alguien cercano que pueda acompañarla para estar más segura.	100.0%	93.1%
156	154_1	The first aider should take any threats or warnings seriously, particularly if the person believes they are being persecuted - and is in a severe psychotic state	El asistente debe tomar en serio cualquier amenaza o advertencia, especialmente si la persona cree que está siendo perseguida... - y se encuentra en estado psicótico severo	100.0%	89.7%
157	154_2	The first aider should take any threats or warnings seriously, particularly if the person believes they are being persecuted - and is behaving aggressively	El asistente debe tomar en serio cualquier amenaza o advertencia, especialmente si la persona cree que está siendo perseguida... - y se comporta agresivamente	100.0%	93.1%
158	154_3	The first aider should take any threats or warnings seriously, particularly if the person believes they are being persecuted - under any circumnstance of psychosis regardless if the person is in a severe psychotic state or is behaving aggressively	El asistente debe tomar en serio cualquier amenaza o advertencia, especialmente si la persona cree que está siendo perseguida... - y en cualquier circunstancia de psicosis, sin importar si está en estado psicótico severo o agresivo	86.2%	86.2%
159	155_1	If the first aider is frightened, they should seek outside help immediately, as they should never put themselves at risk - if the person is in a severe psychotic state	Si el asistente está asustado, debe buscar ayuda externa de inmediato, ya que nunca deben ponerse en riesgo - en el caso que la persona se encuentre en estado psicótico severo	100.0%	86.2%
160	155_2	If the first aider is frightened, they should seek outside help immediately, as they should never put themselves at risk - if the person is behaving aggressively	Si el asistente está asustado, debe buscar ayuda externa de inmediato, ya que nunca deben ponerse en riesgo - en el caso que la persona se comporte agresivamente	100.0%	89.7%
161	155_3	If the first aider is frightened, they should seek outside help immediately, as they should never put themselves at risk - under any circumnstance of psychosis regardless if the person is in a severe psychotic state or is behaving aggressively	Si el asistente está asustado, debe buscar ayuda externa de inmediato, ya que nunca deben ponerse en riesgo - en el caso que la persona se encuentre en cualquier circunstancia de psicosis, sin importar si está en estado psicótico severo o agresivo	89.7%	79.3%		91.7%	92.9%
162	156_1	The first aider should be aware that the person might act upon a hallucination or delusion - if the person is in a severe psychotic state	El asistente debe ser consciente de que la persona puede actuar a partir de una alucinación o delirio - en el caso que la persona se encuentre en estado psicótico severo	100.0%	82.8%
163	156_2	The first aider should be aware that the person might act upon a hallucination or delusion - if the person is behaving aggressively	El asistente debe ser consciente de que la persona puede actuar a partir de una alucinación o delirio - en el caso que la persona se comporte agresivamente	100.0%	89.7%
164	156_3	The first aider should be aware that the person might act upon a hallucination or delusion - under any circumnstance of psychosis regardless if the person is in a severe psychotic state or is behaving aggressively	El asistente debe ser consciente de que la persona puede actuar a partir de una alucinación o delirio - en el caso que la persona se encuentre en cualquier circunstancia de psicosis, sin importar si está en estado psicótico severo o agresivo	93.1%	82.8%
165	157_1	The first aider should approach the person with caution - if the person is in a severe psychotic state	El asistente debe acercarse a la persona con precaución en toda ocasión en que - la persona se encuentre en estado psicótico severo	100.0%	86.2%
166	157_2	The first aider should approach the person with caution - if the person is behaving aggressively	El asistente debe acercarse a la persona con precaución en toda ocasión en que - la persona se comporte agresivamente	100.0%	89.7%
167	158_1	If the person has a weapon or something that could be used as weapon, the first aider should not approach the person and should call emergency services immediately - if the person is in a severe psychotic state	Si la persona tiene un arma o algo que podría usarse como arma, el asistente no debe acercarse a la persona y debe llamar a los servicios de emergencia inmediatamente - en el caso que la persona se encuentre en estado psicótico severo	100.0%	93.1%
168	158_2	If the person has a weapon or something that could be used as weapon, the first aider should not approach the person and should call emergency services immediately - if the person is behaving aggressively	Si la persona tiene un arma o algo que podría usarse como arma, el asistente no debe acercarse a la persona y debe llamar a los servicios de emergencia inmediatamente - en el caso que la persona se comporte agresivamente	100.0%	96.6%
169	158_3	If the person has a weapon or something that could be used as weapon, the first aider should not approach the person and should call emergency services immediately - under any circumnstance of psychosis regardless if the person is in a severe psychotic state or is behaving aggressively	Si la persona tiene un arma o algo que podría usarse como arma, el asistente no debe acercarse a la persona y debe llamar a los servicios de emergencia inmediatamente - en el caso que la persona se encuentre en cualquier circunstancia de psicosis, sin importar si está en estado psicótico severo o agresivo.	93.1%	89.7%
170	160_1	The first aider should stay at a safe distance from the person while being able to maintain interaction: - if the person is in a severe psychotic state	El asistente debe mantenerse a una distancia segura de la persona en toda ocasión en que la persona - se encuentre en estado psicótico severo	89.7%	82.8%
171	160_2	The first aider should stay at a safe distance from the person while being able to maintain interaction: - if the person is behaving aggressively	El asistente debe mantenerse a una distancia segura de la persona en toda ocasión en que la persona - se comporte agresivamente	96.6%	96.6%
172	161_1	The first aider should ensure they have clear access to an exit: - if the person is in a severe psychotic state	El asistente debe asegurarse de que tienen acceso claro a una salida (por ejemplo, estar entre la persona y la puerta) en toda ocasión en que la persona - se encuentre en estado psicótico severo	89.7%	89.7%
173	161_2	The first aider should ensure they have clear access to an exit: - if the person is behaving aggressively	El asistente debe asegurarse de que tienen acceso claro a una salida (por ejemplo, estar entre la persona y la puerta) en toda ocasión en que la persona - se comporte agresivamente	93.1%	100.0%
174	162_1	If safe to do so, the first aider should try to limit access to means that the person could use to harm themselves or others: - if the person is in a severe psychotic state	Si es seguro hacerlo, el asistente debe tratar de limitar el acceso a los objetos que la persona podría usar para hacerse daño o dañar a otros en toda ocasión en que la persona - se encuentre en estado psicótico severo	100.0%	89.7%
175	162_2	If safe to do so, the first aider should try to limit access to means that the person could use to harm themselves or others: - if the person is behaving aggressively	Si es seguro hacerlo, el asistente debe tratar de limitar el acceso a los objetos que la persona podría usar para hacerse daño o dañar a otros en toda ocasión en que la persona - se comporte agresivamente	100.0%	96.6%
176	163_1	If safe to do so, the first aider should remove any weapons or objects that could be used as weapons from the person’s immediate environment: - if the person is in a severe psychotic state	Si es seguro hacerlo, el asistente debe intentar eliminar cualquier arma u objeto que pueda usarse como arma en el entorno inmediato de la persona en toda ocasión en que la persona - se encuentre en estado psicótico severo	96.6%	86.2%
177	163_2	If safe to do so, the first aider should remove any weapons or objects that could be used as weapons from the person’s immediate environment: - if the person is behaving aggressively	Si es seguro hacerlo, el asistente debe intentar eliminar cualquier arma u objeto que pueda usarse como arma en el entorno inmediato de la persona en toda ocasión en que la persona - se comporte agresivamente	96.6%	93.1%
178	165_2	If the first aider is alone with the person, they should call another person to accompany the first aider until professional help arrives: - if the person is behaving aggressively	Si el asistente está solo con la persona debe llamar a otra persona para que lo acompañe hasta que llegue la ayuda profesional, en toda ocasión en que la persona - se comporte agresivamente	93.1%	79.3%		87.5%	92.9%
179	166_1	If the first aider is alone with the person and cannot stay, they should call someone to stay with the person until professional help arrives: - if the person is in a severe psychotic state	Si el asistente está solo con la persona y no puede quedarse debe llamar a alguien para que se quede con la persona hasta que llegue la ayuda profesional en todo caso en que la persona - se encuentre en estado psicótico severo	96.6%	82.8%
180	167_1	If the first aider does not feel it is safe for them to take the person to a hospital, the first aider should call emergency services: - if the person is in a severe psychotic state	Si el asistente no siente que es seguro llevar a la persona al hospital, el asistente debe llamar a los servicios de emergencia en todo caso en el que la persona - se encuentre en estado psicótico severo	100.0%	89.7%
181	167_2	If the first aider does not feel it is safe for them to take the person to a hospital, the first aider should call emergency services: - if the person is behaving aggressively	Si el asistente no siente que es seguro llevar a la persona al hospital, el asistente debe llamar a los servicios de emergencia en todo caso en el que la persona - se comporte agresivamente	100.0%	93.1%
		Section 13: De-escalation and seeking help for the person when they are in a severe psychotic state or behaving aggressively	Sección 13: Desescalamiento cuando la persona se encuentra en un estado psicótico grave o se comporta agresivamente
182	169	The first aider should try not to escalate the interaction (for example, not speak louder to try to make sure the person hears) if the person is experiencing symptoms of psychosis and especially if they are in a severe psychotic state or behaving aggressively	El asistente de primeros auxilios debe tratar de que la interacción no suba de intensidad (por ejemplo, no hablar más alto para intentar asegurarse de ser escuchado por la persona) si la persona se encuentra con síntomas de psicosis y especialmente si se encuentra en estado psicótico severo o se comporta agresivamente.	96.6%	100.0%
183	170	The first aider should let the person know they are there to help if the person is experiencing symptoms of psychosis and especially if they are in a severe psychotic state or behaving aggressively	El asistente debe hacerle saber a la persona que está allí para ayudarla si la persona se encuentra con síntomas de psicosis y especialmente si se encuentra en estado psicótico severo o se comporta agresivamente.	93.1%	89.7%
184	171	The first aider should attempt to find out from the person what would help them feel safe and in control if the person is experiencing symptoms of psychosis and especially if they are in a severe psychotic state or behaving aggressively	El asistente debe intentar averiguar con la persona lo que la ayudaría a sentirse segura y en control si la persona se encuentra con síntomas de psicosis y especialmente si se encuentra en estado psicótico severo o se comporta agresivamente.	75.9%	79.3%		87.5%	78.6%
185	172	The first aider should try to remain calm if the person is experiencing symptoms of psychosis and especially if they are in a severe psychotic state or behaving aggressively	El asistente debe tratar de mantener la calma si la persona se encuentra con síntomas de psicosis y especialmente si se encuentra en estado psicótico severo o se comporta agresivamente.	100.0%	100.0%
186	173	The first aider should try not to show fear or anxiety if the person is experiencing symptoms of psychosis and especially if they are in a severe psychotic state or behaving aggressively	El asistente debe tratar de no mostrar miedo o ansiedad si la persona se encuentra con síntomas de psicosis y especialmente si se encuentra en estado psicótico severo o se comporta agresivamente.	100.0%	72.4%		100.0%	82.1%
187	174	The first aider should stay calm and avoid nervous behaviour, e.g., shuffling their feet, fidgeting, making abrupt movements, talking fast if the person is experiencing symptoms of psychosis and especially if they are in a severe psychotic state or behaving aggressively	El asistente debe mantener la calma y evitar el comportamiento nervioso (por ejemplo, arrastrando los pies, moviéndose nerviosamente, haciendo movimientos bruscos, hablando rápido), si la persona se encuentra con síntomas de psicosis y especialmente si se encuentra en estado psicótico severo o se comporta agresivamente.	96.6%	82.8%
188	176	The first aider should listen to the person more than talking to them if the person is experiencing symptoms of psychosis and especially if they are in a severe psychotic state or behaving aggressively	El asistente debe escuchar a la persona (más que hablarle) si la persona se encuentra con síntomas de psicosis y especialmente si se encuentra en estado psicótico severo o se comporta agresivamente.	86.2%	79.3%		91.7%	85.7%
189	177	The first aider should ask the person what they can do to help if the person is experiencing symptoms of psychosis and especially if they are in a severe psychotic state or behaving aggressively	El asistente debe preguntarle a la persona qué puede hacer para ayudar si la persona se encuentra con síntomas de psicosis y especialmente si se encuentra en estado psicótico severo o se comporta agresivamente.	75.9%	72.4%		79.2%	89.3%
190	178	The first aider should try to find out if the person has anyone they trust (e.g., close friends or family) and, if so, the first aider should try to enlist their help if the person is experiencing symptoms of psychosis and especially if they are in a severe psychotic state or behaving aggressively	El asistente debe intentar averiguar si la persona tiene a alguien en quien confíe (por ejemplo, amigos cercanos o familiares) y, de ser así, el asistente debe tratar de obtener su ayuda si la persona se encuentra con síntomas de psicosis y especialmente si se encuentra en estado psicótico severo o se comporta agresivamente.	93.1%	89.7%
191	179	The first aider should not do anything to further agitate the person if the person is experiencing symptoms of psychosis and especially if they are in a severe psychotic state or behaving aggressively	El asistente no debe hacer nada para agitar más a la persona si la persona se encuentra con síntomas de psicosis y especialmente si se encuentra en estado psicótico severo o se comporta agresivamente.	93.1%	89.7%
192	182_1	If there is more than one person present, the first aider should encourage only one person to speak at a time: - if the person is in a severe psychotic state	Si hay más de una persona presente, el asistente debe alentar a que solo una persona hable a la vez en todo caso en que la persona - se encuentre en estado psicótico severo	96.6%	82.8%
193	182_2	If there is more than one person present, the first aider should encourage only one person to speak at a time: - if the person is behaving aggressively	Si hay más de una persona presente, el asistente debe alentar a que solo una persona hable a la vez en todo caso en que la persona - se comporte agresivamente	93.1%	82.8%
194	183_1	If there is more than one person present, the first aider should try to create a space around the person so that they don’t feel crowded: - if the person is in a severe psychotic state	Si hay más de una persona presente, el asistente debe tratar de crear un espacio alrededor de la persona para que no se sienta abrumada en todo caso en que la persona - se encuentre en estado psicótico severo	86.2%	89.7%
195	183_2	If there is more than one person present, the first aider should try to create a space around the person so that they don’t feel crowded: - if the person is behaving aggressively	Si hay más de una persona presente, el asistente debe tratar de crear un espacio alrededor de la persona para que no se sienta abrumada en todo caso en que la persona - se comporte agresivamente	86.2%	89.7%
196	186_1	If the first aider is not able to de-escalate the situation, they should call for professional assistance, e.g., a mental health crisis service or emergency services: - if the person is in a severe psychotic state	Si el asistente no puede reducir la situación, debe solicitar asistencia profesional, por ejemplo, un servicio de crisis de salud mental o servicios de emergencia en - el caso que la persona se encuentre en estado psicótico severo	100.0%	100.0%
197	186_2	If the first aider is not able to de-escalate the situation, they should call for professional assistance, e.g., a mental health crisis service or emergency services: - if the person is behaving aggressively	Si el asistente no puede reducir la situación, debe solicitar asistencia profesional, por ejemplo, un servicio de crisis de salud mental o servicios de emergencia en - el caso que la persona se comporte agresivamente	100.0%	100.0%
198	187_1	If the first aider’s concerns about the person are dismissed by the services they contact they should persevere in trying to seek support for the person, e.g., call another service: - if the person is in a severe psychotic state	Si los servicios que contacta desestiman las preocupaciones del asistente de primeros auxilios acerca de la persona, debe perseverar en intentar buscar apoyo para la persona, por ejemplo, llamar a otro servicio, si la persona - se encuentre en estado psicótico severo	96.6%	93.1%
199	187_2	If the first aider’s concerns about the person are dismissed by the services they contact they should persevere in trying to seek support for the person, e.g., call another service: - if the person is behaving aggressively	Si los servicios que contacta desestiman las preocupaciones del asistente de primeros auxilios acerca de la persona, debe perseverar en intentar buscar apoyo para la persona, por ejemplo, llamar a otro servicio, si la persona - se comporte agresivamente	100.0%	96.6%
200	188_1	If the first aider contacts a mental health service, they should not label the person as ‘psychotic’, but rather outline any symptoms and immediate concerns: - if the person is in a severe psychotic state	Si el asistente de primeros auxilios se pone en contacto con un servicio de salud mental, no debe etiquetar a la persona como "psicótica", sino más bien describir los síntomas y problemas actuales... - en el caso en que la persona se encuentre en estado psicótico severo	86.2%	89.7%
201	188_2	If the first aider contacts a mental health service, they should not label the person as ‘psychotic’, but rather outline any symptoms and immediate concerns: - if the person is behaving aggressively	Si el asistente de primeros auxilios se pone en contacto con un servicio de salud mental, no debe etiquetar a la persona como "psicótica", sino más bien describir los síntomas y problemas actuales... - en el caso en que la persona se comporte agresivamente	82.8%	86.2%
202	188_3	If the first aider contacts a mental health service, they should not label the person as ‘psychotic’, but rather outline any symptoms and immediate concerns: - under any circumnstance of psychosis regardless if the person is in a severe psychotic state or is behaving aggressively	Si el asistente de primeros auxilios se pone en contacto con un servicio de salud mental, no debe etiquetar a la persona como "psicótica", sino más bien describir los síntomas y problemas actuales... - en cualquier circunstancia de psicosis, sin importar si está en estado psicótico severo o agresivo	86.2%	93.1%
203	189_1	If the first aider suspects the person may be a threat to themselves or to others, the first aider should contact emergency services immediately: - if the person is in a severe psychotic state	Si el asistente sospecha que la persona puede ser una amenaza para sí misma o para otros, el asistente debe comunicarse con los servicios de emergencia de inmediato en el caso en que la persona - se encuentre en estado psicótico severo	100.0%	93.1%
204	189_2	If the first aider suspects the person may be a threat to themselves or to others, the first aider should contact emergency services immediately: - if the person is behaving aggressively	Si el asistente sospecha que la persona puede ser una amenaza para sí misma o para otros, el asistente debe comunicarse con los servicios de emergencia de inmediato en el caso en que la persona - se comporte agresivamente	100.0%	96.6%
205	190_1	The first aider should not use calling emergency services as a threat: - if the person is in a severe psychotic state	El asistente no debe usar los servicios de emergencia como una amenaza - en el caso en que la persona se encuentre en estado psicótico severo	100.0%	93.1%
206	190_2	The first aider should not use calling emergency services as a threat: - if the person is behaving aggressively	El asistente no debe usar los servicios de emergencia como una amenaza - en el caso en que la persona se comporte agresivamente	100.0%	89.7%
207	190_3	The first aider should not use calling emergency services as a threat: - under any circumnstance of psychosis regardless if the person is in a severe psychotic state or is behaving aggressively	El asistente no debe usar los servicios de emergencia como una amenaza - en cualquier circunstancia de psicosis, sin importar si está en estado psicótico severo o agresivo	100.0%	96.6%
208	191_1	If the first aider calls emergency services and the person has previously been diagnosed with a psychotic illness, the first aider should explain this: - if the person is in a severe psychotic state	Si el asistente llama a los servicios de emergencia y la persona ha sido diagnosticada previamente con una enfermedad psicótica, el asistente debe explicarlo - en el caso en que la persona se encuentre en estado psicótico severo	93.1%	82.8%
209	191_2	If the first aider calls emergency services and the person has previously been diagnosed with a psychotic illness, the first aider should explain this: - if the person is behaving aggressively	Si el asistente llama a los servicios de emergencia y la persona ha sido diagnosticada previamente con una enfermedad psicótica, el asistente debe explicarlo - en el caso en que la persona se comporte agresivamente	96.6%	82.8%
210	191_3	If the first aider calls emergency services and the person has previously been diagnosed with a psychotic illness, the first aider should explain this: - under any circumnstance of psychosis regardless if the person is in a severe psychotic state or is behaving aggressively	Si el asistente llama a los servicios de emergencia y la persona ha sido diagnosticada previamente con una enfermedad psicótica, el asistente debe explicarlo - en cualquier circunstancia de psicosis, sin importar si está en estado psicótico severo o agresivo	93.1%	79.3%		91.7%	78.6%
211	192_1	If the first aider calls emergency services they should describe specific, concise observations about the person’s behaviour and symptoms: - if the person is in a severe psychotic state	Si el asistente llama a los servicios de emergencia, debe describir observaciones específicas y concisas sobre el comportamiento y los síntomas de la persona - en el caso en que la persona se encuentre en estado psicótico severo	100.0%	89.7%
212	192_2	If the first aider calls emergency services they should describe specific, concise observations about the person’s behaviour and symptoms: - if the person is behaving aggressively	Si el asistente llama a los servicios de emergencia, debe describir observaciones específicas y concisas sobre el comportamiento y los síntomas de la persona - en el caso en que la persona se comporte agresivamente	100.0%	89.7%
213	192_3	If the first aider calls emergency services they should describe specific, concise observations about the person’s behaviour and symptoms: - under any circumnstance of psychosis regardless if the person is in a severe psychotic state or is behaving aggressively	Si el asistente llama a los servicios de emergencia, debe describir observaciones específicas y concisas sobre el comportamiento y los síntomas de la persona - en cualquier circunstancia de psicosis, sin importar si está en estado psicótico severo o agresivo	100.0%	93.1%
214	193_1	If the first aider calls emergency services they should let them know if the person is armed or if there are accessible weapons nearby: - if the person is in a severe psychotic state	Si el asistente llama a los servicios de emergencia, debe informarles si la persona está armada o si hay armas accesibles cerca - en el caso en que la persona se encuentre en estado psicótico severo	100.0%	100.0%
215	193_2	If the first aider calls emergency services they should let them know if the person is armed or if there are accessible weapons nearby: - if the person is behaving aggressively	Si el asistente llama a los servicios de emergencia, debe informarles si la persona está armada o si hay armas accesibles cerca - en el caso en que la persona se comporte agresivamente	100.0%	100.0%
216	194_1	If the first aider thinks the person is at risk of suicide or harming themselves, they should tell emergency services this: - if the person is in a severe psychotic state	Si el asistente cree que la persona corre el riesgo de suicidarse o hacerse daño, debe informar a los servicios de emergencia - en el caso en que la persona se encuentre en estado psicótico severo	100.0%	89.7%
217	194_2	If the first aider thinks the person is at risk of suicide or harming themselves, they should tell emergency services this: - if the person is behaving aggressively	Si el asistente cree que la persona corre el riesgo de suicidarse o hacerse daño, debe informar a los servicios de emergencia - en el caso en que la persona se comporte agresivamente	100.0%	89.7%
218	194_3	If the first aider thinks the person is at risk of suicide or harming themselves, they should tell emergency services this: - under any circumnstance of psychosis regardless if the person is in a severe psychotic state or is behaving aggressively	Si el asistente cree que la persona corre el riesgo de suicidarse o hacerse daño, debe informar a los servicios de emergencia - en cualquier circunstancia de psicosis, sin importar si está en estado psicótico severo o agresivo	96.6%	100.0%
219	195_1	If emergency services respond, the first aider should try to meet them on arrival so they can explain the situation before they approach the person: - if the person is in a severe psychotic state	Si los servicios de emergencia responden, el asistente debe tratar de reunirse con ellos a su llegada para que pueda explicarles la situación antes de acercarse a la persona - en el caso en que la persona se encuentre en estado psicótico severo	100.0%	89.7%
220	195_2	If emergency services respond, the first aider should try to meet them on arrival so they can explain the situation before they approach the person: - if the person is behaving aggressively	Si los servicios de emergencia responden, el asistente debe tratar de reunirse con ellos a su llegada para que pueda explicarles la situación antes de acercarse a la persona - en el caso en que la persona se comporte agresivamente	100.0%	89.7%
221	196_1	If other people arrive, the first aider should explain to the person who they are, that they are there to help, and how they are going to help: - if the person is in a severe psychotic state	Si llegan otras personas, el asistente debe explicarle a la persona quiénes son, que están allí para ayudar y cómo van a ayudar - en el caso en que la persona se encuentre en estado psicótico severo	96.6%	82.8%
222	196_2	If other people arrive, the first aider should explain to the person who they are, that they are there to help, and how they are going to help: - if the person is behaving aggressively	Si llegan otras personas, el asistente debe explicarle a la persona quiénes son, que están allí para ayudar y cómo van a ayudar - en el caso en que la persona se comporte agresivamente	96.6%	82.8%
223	13001	If the first aider suspects that the person may be a threat to himself or others, the first aider should contact emergency services immediately in any psychotic circumstance, regardless of whether they are in a severe or aggressive psychotic state	Si el asistente sospecha que la persona puede ser una amenaza para sí misma o para otros, el asistente debe comunicarse con los servicios de emergencia de inmediato en cualquier circunstancia de psicosis, sin importar si está en estado psicótico severo o agresivo				79.2%	92.9%
		Section 14: Severe psychotic state (crisis situation)	Sección 14: Estados psicóticos severos (situación de crisis)
224	197	The first aider should ask the person whether they would like them to decrease distractions and stimulation, e.g., turn off TV, reduce room lights	El asistente de primeros auxilios debe preguntarle a la persona si le gustaría disminuir los estímulos, por ejemplo, apagar la televisión, reducir las luces de la habitación	79.3%	75.9%		87.5%	82.1%
225	199.0	If the person has an advance directive/relapse prevention plan, the first aider should follow this unless the person is at certain and imminent risk	Si la persona tiene una directiva anticipada / plan de prevención de recaídas, el asistente debe seguir esto a menos que la persona se encuentre en riesgo cierto e inminente.				87.5%	89.3%
226	200	The first aider should try to make sure the person is evaluated by a health professional immediately	El asistente de primeros auxilios debe tratar de asegurarse de que la persona que está en situación de crisis sea evaluada por un profesional de la salud de inmediato.	100.0%	89.7%
227	201	The first aider should provide the person with options regarding seeking professional help, as this may give the person a sense of control, e.g., ‘do you want to go to the hospital with me or would you prefer John to take you’.	El asistente debe proporcionarle a la persona opciones sobre la búsqueda de ayuda profesional, ya que esto puede darle a la persona un sentido de control, por ejemplo, "¿quiere ir al hospital conmigo o prefiere que otra persona lo acompañe?".	79.3%	79.3%		91.7%	89.3%
228	202	If the person is in a severe psychotic state and the first aider calls emergency services, they should explain that the person is in urgent need of medical help	Si la persona se encuentra en un estado psicótico grave y el asistente de primeros auxilios llama a los servicios de emergencia, éste debe explicar que la persona necesita ayuda médica de manera urgente.	96.6%	93.1%
229	203	If the person needs to go to hospital, the first aider should encourage the person to go voluntarily	Si la persona necesita ir al hospital, el asistente de primeros auxilios debe alentar a la persona a ir voluntariamente.	82.8%	79.3%		83.3%	82.1%
230	204	If the person goes to hospital, and it is appropriate to the relationship, the first aider should try to speak directly to the doctor or emergency staff to provide information relevant to the person’s situation	Si la persona va al hospital y es apropiado para la relación, el asistente debe tratar de hablar directamente con el médico o el personal de emergencia para proporcionar información relevante acerca de la situación de la persona.	96.6%	93.1%
231	14001	In the event that the person in a severe psychotic state (in a crisis situation) is transferred to a care facility or somewhere else (by car, ambulance or police car), the first aider must accompany them or ensure that someone the person trust does so	En el caso de que la persona en estado psicótico severo en situación de crisis sea trasladada a un recinto asistencial u otro (en automóvil, ambulancia o patrullero), el asistente debe acompañarla o procurar que alguien de confianza de la persona lo haga				91.7%	92.9%
		Section 15: Aggressive state (crisis situation)	Sección 15: Agresión (situación de crisis)
232	205	The first aider should be aware that people with psychosis are not usually aggressive and are at a much higher risk of harming themselves than others	El asistente de primeros auxilios debe ser consciente de que las personas con psicosis no suelen ser agresivas y tienen un riesgo mucho mayor de hacerse daño que otras personas.	86.2%	89.7%
233	206	The first aider should know that certain symptoms of psychosis (e.g., visual or auditory hallucinations) can cause people to become aggressive	El asistente debe saber que ciertos síntomas de psicosis (por ejemplo, alucinaciones visuales o auditivas) pueden hacer que las personas se vuelvan agresivas.	89.7%	96.6%
234	207	If the person becomes aggressive, the first aider should be aware that the person’s aggression may be exacerbated by the first aider taking certain steps, e.g., involving the police	Si la persona se vuelve agresiva, el asistente debe ser consciente de que la agresión de la persona puede verse exacerbada por cosas que haga el asistente, por ejemplo, dar participación a la policía.	89.7%	86.2%
235	208_1	If the person is behaving aggressively, the first aider should not: - respond in a hostile, disciplinary, argumentative or challenging manner	Si la persona se comporta agresivamente, el asistente de primeros auxilios no debe: - responder de manera hostil, tratando de que la persona le haga caso, discutiendo o usando un modo desafiante	100.0%	96.6%
236	208_2	If the person is behaving aggressively, the first aider should not: - threaten the person as this may increase fear or prompt aggressive behaviour	Si la persona se comporta agresivamente, el asistente de primeros auxilios no debe: - amenazar a la persona ya que esto puede aumentar el miedo o provocar un comportamiento agresivo	100.0%	96.6%
237	209	If the person is behaving aggressively, the first aider should avoid asking the person too many questions as this can spark defensiveness and further anger	Si la persona se comporta de manera agresiva, el asistente de primeros auxilios debe evitar hacerle demasiadas preguntas, ya que esto puede provocar una actitud defensiva y una mayor ira.	93.1%	89.7%
238	210	If the person’s aggression escalates out of control, the first aider should remove themselves from the situation and call emergency services	Si la agresión de la persona se sale de control, el asistente de primeros auxilios debe retirarse y llamar a los servicios de emergencia.	86.2%	86.2%
239	211	If the police are called, the first aider should tell them that the person may be experiencing psychosis and that the first aider needs the help of the police to obtain medical treatment and to control the person’s aggressive behaviour.	Si se llama a la policía, el asistente de primeros auxilios debe decirles que la persona puede estar experimentando psicosis y que necesita ayuda de la policía para obtener tratamiento médico y controlar su comportamiento agresivo.	89.7%	86.2%
240	212	The first aider should let the police know whether or not the person has a weapon	El asistente debe informar a la policía si la persona tiene o no un arma.	96.6%	93.1%
		Section 16: Self-care for the first aider	Sección 16: Cuidados personales para el asistente
241	213	The first aider should look after their own mental health and wellbeing	El asistente de primeros auxilios debe cuidar su propia salud mental y bienestar.	100.0%	100.0%
242	214	The first aider should know that it is common to experience negative feelings (e.g., shock, fear, sadness, anger, frustration) as a result of supporting the person	El asistente debe saber que es común experimentar sentimientos negativos (por ejemplo, conmoción, miedo, tristeza, enojo, frustración) como resultado de apoyar a una persona que tiene síntomas de psicosis.	93.1%	100.0%
243	215	If the first aider is finding their role stressful, they should seek support for themselves (e.g., through support groups and organisations, a mental health professional or a supportive friend), while maintaining confidentiality	Si el asistente se está sintiendo estresado, debe buscar apoyo para sí mismo (por ejemplo, a través de grupos de apoyo y organizaciones, un profesional de salud mental o un amigo que lo contenga), mientras se mantiene la confidencialidad.	100.0%	93.1%
244	217	The first aider should not put pressure on themselves to find solutions to all the person’s problems	El asistente no debe presionarse para encontrar soluciones a todos los problemas de la persona.	93.1%	93.1%

## Sheet: Total rejected items
		Supplementary File 1 - Final rejected statements and endorsement rate by panels		Round 1			Round 2
		English	Spanish	Lived Experience	Professionals		Lived Experience	Professionals
#	coded	Section 1: Recognising and acknowledging that someone may be developing psychosis	Sección 1: Reconocer que alguien puede estar desarrollando psicosis
1	21	The first aider should be aware that people experiencing psychosis or schizophrenia do not have 'split personalities'.	El asistente debe ser consciente de que las personas con psicosis o esquizofrenia no tienen "personalidades divididas".	65.5%	69.0%
		Section 2: How to approach the person with psychosis	Sección 2: Acercarse a la persona
2	32	The first aider should approach the person face-to-face, if possible	El asistente debe acercarse a la persona cara a cara, si es posible.	55.2%	58.6%
		Section 3: Communicating with the person in a non-crisis situation	Sección 3: Comunicación (en una situación sin crisis)
3	41	The first aider should avoid using psychiatric terms when talking to the person.	El asistente debe evitar el uso de términos psiquiátricos al hablar con la persona.	75.9%	58.6%
4	44	As far as possible, the first aider should let the person set the pace and style of the interaction	En la medida de lo posible, el asistente debe permitir que la persona establezca el ritmo y el estilo de la interacción.	65.5%	69.0%
5	46	If the person is sitting down, the first aider should not stand over them or hover near them	Si la persona está sentada, el asistente no debe hablarle estando de pie ni desde un lugar superior al de ella.	75.9%	69.0%
6	49	The first aider should acknowledge what the person is saying and how they are feeling, e.g., ‘that sounds really upsetting’ or ‘it sounds like you don’t know what to do’.	El asistente debe reconocer lo que la persona está diciendo y cómo se siente, por ejemplo, "eso suena realmente perturbador" o "me daría la impresión que no sabes qué hacer".	69.0%	89.7%
7	53	If the person has noticed changes in their behaviour, the first aider should ask whether they are distressed by these changes	Si la persona ha notado cambios en su comportamiento, el asistente debe preguntar si estos cambios la preocupan o perturban.	79.3%	96.6%		70.8%	89.3%
8	54	The first aider should ask the person how long they have been experiencing symptoms	El asistente debe preguntar a la persona desde cuándo ha estado experimentando las cuestiones que hacen pensar que se trata de síntomas de psicosis.	65.5%	82.8%
9	57	If the person is having trouble making decisions, the first aider should limit the number of options they offer the person	Si la persona tiene problemas para tomar decisiones, el asistente debe acotar el número de opciones que ofrece a la persona.	72.4%	65.5%
10	62	If the conversation with the person becomes stressful or emotionally charged, the first aider should take a break to allow them and the person to calm down	Si la conversación con la persona se vuelve estresante o muy cargada emocionalmente, el asistente debe tomar un descanso para permitir que la persona se calme.	93.1%	69.0%
		Section 4: Communication difficulties	Sección 4: Dificultades en la comunicación
11	71	If the person is showing a limited range of feelings, the first aider should be aware that it does not mean that this is all they are feeling	Aun si la persona está demostrando un determinado tipo de sentimientos, el asistente debe ser consciente de que no significa que esto es todo lo que la persona está sintiendo.	96.6%	65.5%
		Section 5: Being supportive	Sección 5: Brindando apoyo
12	84_1	If appropriate to the relationship, continue to reach out to the person, e.g., to let the person know they are thinking about them and that they care	Si es apropiado para la relación, el asistente debe: - continuar acercándose a la persona, por ejemplo, para hacerle saber a la persona que está pensando en ella y que le importa	79.3%	44.8%
13	84_2	If appropriate to the relationship, the first aider should ask the person if it is ok to check in with them from time to time.	Si es apropiado para la relación, el asistente debe: - preguntarle a la persona si está bien que se comunique con ella de vez en cuando	82.8%	69.0%
14	90	The first aider should tell the person that they understand that the person may be frightened by what they are experiencing	El asistente debe decirle a la persona que entiende que la persona puede estar asustada por lo que está experimentando.	82.8%	72.4%		54.2%	46.4%	*
15	91	The first aider should not tell the person to get their act together	El asistente no debe decirle a la persona que está siendo contradictoria y que debe “ponerse de acuerdo”.	72.4%	69.0%
16	94	The first aider should acknowledge to the person the courage it may have taken for them to talk to the first aider	El asistente debe reconocer a la persona el coraje que pudo haberle requerido poder hablar con el asistente.	79.3%	75.9%		75.0%	67.9%	*
17	95	The first aider should support the person in making their own decisions about their mental health	El asistente debe ayudar a la persona a tomar sus propias decisiones sobre su salud mental.	65.5%	58.6%
18	96	The first aider should avoid using patronising or trivialising statements when interacting with the person, e.g., ‘cheer up’, ‘I’m sure it will pass’ and ‘it could be worse’	El asistente debe evitar el uso de declaraciones condescendientes o triviales al interactuar con la persona, por ejemplo, "anímate", "estoy seguro de que pasará" y "podría ser peor".	69.0%	72.4%
19	100	The first aider should be tolerant of changes in the person’s behaviour, unless their behaviour becomes dangerous or inappropriate	El asistente debe ser tolerante con los cambios en el comportamiento de la persona, a menos que su comportamiento conlleve un riesgo o resulte muy inapropiado.	96.6%	69.0%
20	101	If the person is upset by something the first aider has said or done, the first aider should apologise and acknowledge the person’s feelings	Si la persona está molesta por algo que el asistente ha dicho o hecho, el asistente debe disculparse y reconocer los sentimientos de la persona.	93.1%	79.3%		62.5%	82.1%
21	5003	The first aider should favor empowerment, since sometimes providing unlimited support can be counterproductive for the person, generating a certain dependency.	El asistente debe favorecer el empoderamiento, ya que en ocasiones brindar apoyo sin límites puede resultar contraproducente en la persona, generando una cierta dependencia.				66.7%	64.3%
		Section 6: Exploring other supports that could help the person	Sección 6: Explorando sobre situaciones que podrían ayudar a la persona experimentando psicosis
22	104	The first aider should encourage the person to try self-help strategies, e.g., relaxation methods, physical activity, good sleep habits	El asistente debe alentar a la persona a probar estrategias de autoayuda, por ejemplo, métodos de relajación, actividad física y buenos hábitos de sueño.	79.3%	37.9%
23	105	The first aider should encourage the person to engage in a healthy lifestyle, e.g., regular exercise, healthy diet, not using substances	El asistente debe alentar a la persona a participar en un estilo de vida saludable, por ejemplo, ejercicio regular, dieta saludable, no consumir sustancias.	79.3%	44.8%
24	106	The first aider should let the person know that there are programs that provide support for education and employment goals, if these are important to the person	El asistente debe informarle a la persona que existen programas que brindan apoyo para estudiar y/o trabajar, si estos son objetivos importantes para la persona.	82.8%	62.1%
25	6001	The first aider could consider informing the person that there are mutual aid groups that provide support based on experiences of suffering and recovery	El asistente podría considerar informarle a la persona que existen grupos de ayuda mutua que brindan apoyo en base a experiencias de padecimiento y recuperación				75.0%	75.0%
		Section 7: Substance use	Sección 7: Uso de sustancias
26	107	The first aider should discourage the person from using alcohol or other drugs, as these may worsen symptoms of psychosis	El asistente de primeros auxilios debe desalentar a la persona de consumir alcohol u otras drogas, ya que pueden empeorar los síntomas de psicosis.	79.3%	72.4%		83.3%	71.4%
27	108	The first aider should tell the person that alcohol and other drugs can make their symptoms worse	El asistente debe decirle a la persona que el alcohol y otras drogas pueden empeorar sus síntomas.	86.2%	75.9%		87.5%	67.9%
		Section 8: Postnatal psychosis	Sección 8: Psicosis postparto
28	8002	In the event of encountering a person with postnatal psychosis, after providing immediate support and contacting the specialized team, the first aider should attend a support group to reflect on the situation and the practices used.	En el caso de encontrarse con una persona con psicosis post parto, luego de prestar apoyo inmediato y contactarse con el equipo especializado, el asistente debiese concurrir a grupo de ayuda para reflexionar sobre la situación y las prácticas utilizadas.				70.8%	39.3%
		Section 9: Encouraging professional help (in a non-crisis situation)	Sección 9: Alentar la ayuda profesional (en una situación sin crisis)
29	123	The first aider should provide the person with a range of options for seeking professional help	El asistente de primeros auxilios debe proporcionar a la persona una gama de opciones para buscar ayuda profesional.	93.1%	62.1%
30	117	When encouraging the person to seek professional help, the first aider should focus on particular symptoms that are concerning the person and how treatment may help	Al alentar a la persona a buscar ayuda profesional, el asistente debe centrarse en los síntomas particulares que afectan a la persona y cómo puede ayudarla el tratamiento.	86.2%	69.0%
31	119	Because symptoms of psychosis may stem from physical illnesses, the first aider should encourage the person to see their GP or family doctor for a check-up	Debido a que los síntomas de la psicosis pueden deberse a enfermedades físicas, el asistente debe alentar a la persona a consultar a su médico de cabecera para un control.	86.2%	75.9%		91.7%	71.4%
32	120	The first aider should convey a message of hope to the person by telling them that help is available and things can get better	El asistente debe transmitir un mensaje de esperanza a la persona diciéndole que hay ayuda disponible y que las cosas pueden mejorar.	96.6%	69.0%
33	130	The first aider should be aware that, while they are entitled to express their concerns about the person to the person’s health professional and ask for their assistance, the health professional must maintain confidentiality and is therefore unlikely to provide any information	El asistente debe tener en cuenta que, si bien tiene derecho a expresar sus preocupaciones sobre la persona al profesional de la salud de la persona y solicitar su ayuda, el profesional de la salud debe mantener la confidencialidad y, por lo tanto, es poco probable que le proporcione información sobre la persona.	86.2%	72.4%		83.3%	64.3%	**
34	131	If the person agrees to seek professional help, the first aider should encourage them to request a longer appointment so they will have adequate time to discuss their symptoms and concerns	Si la persona acuerda buscar ayuda profesional, el asistente de primeros auxilios debe alentarlo a solicitar una cita lo suficientemente larga como para tener tiempo suficiente para hablar sobre sus síntomas y preocupaciones.	75.9%	27.6%
		Section 10: If the person doesn't want professional help (in a non-crisis situation)	Sección 10: Si la persona no quiere ayuda profesional (en una situación sin crisis)
35	132_1	If the person does not want to seek professional help, the first aider should: - remain patient, as people experiencing psychosis often need time to recognise that they are unwell	Si la persona no desea buscar ayuda profesional, el asistente de primeros auxilios debe: - seguir siendo paciente, ya que las personas con psicosis a menudo necesitan tiempo para reconocer que no están bien	82.8%	69.0%
		Section 11: Hallucinations and delusions (in a non-crisis situation)	Sección 11: Alucinaciones y delirios (en una situación sin crisis)
36	146	The first aider should ask the person if they are afraid or confused	El asistente debe preguntar a la persona si está asustada o confundida.	62.1%	65.5%
37	150_1	If the person is experiencing paranoia, the first aider should: - ask the person about their fears	Si la persona está experimentando paranoia, el asistente debe: - preguntar a la persona sobre sus temores	65.5%	69.0%
38	150_4	If the person is experiencing paranoia, the first aider should: - encourage and support the person to move away from whatever is causing their fear, if it is safe to do so	Si la persona está experimentando paranoia, el asistente debe: - alentar y ayudar a la persona a alejarse de lo que la está asustando, si es seguro y posible hacerlo	79.3%	55.2%
39	145.x	The first aider should not: - encourage the person to tell the content of their hallucinations or delusions if they have already mentioned that they prefer not to disclose them	El asistente no debe: - fomentar que la persona cuente detalles sobre la experiencia de alucinaciones o delirios si la persona expresa que prefiere no hacerlo.				75.0%	71.4%
		Section 12: When the person is in crisis (is in a severe psychotic state or behaving aggressively)	Sección 12: Cuando la persona está en crisis
40	153	The first aider’s primary goal should be to keep themselves and others safe	El objetivo principal del asistente de primeros auxilios debe ser mantenerse a sí mismo y a los demás seguros.	86.2%	65.5%
41	157_3	The first aider should approach the person with caution - under any circumnstance of psychosis regardless if the person is in a severe psychotic state or is behaving aggressively	El asistente debe acercarse a la persona con precaución en toda ocasión en que - la persona se encuentre en cualquier circunstancia de psicosis, sin importar si está en estado psicótico severo o agresivo.	79.3%	69.0%
42	159_1	The first aider should try to gather information about whether the person feels safe, e.g., by stating ‘You seem worried; is there anything I can do to help?’ or ‘Do you feel safe? Or is there something you are afraid of?’ - if the person is in a severe psychotic state	Si el asistente tiene alguna duda sobre si la persona se está sintiendo amenazada o insegura, podría tratar de entender lo que le pasa y ofrecer ayuda diciendo: “Pareces preocupado/a. ¿Hay algo que pueda hacer para ayudarte” o ¿Hay algo que te esté dando miedo?”, en el caso de... - que la persona se encuentre en estado psicótico severo	69.0%	75.9%
43	159_2	The first aider should try to gather information about whether the person feels safe, e.g., by stating ‘You seem worried; is there anything I can do to help?’ or ‘Do you feel safe? Or is there something you are afraid of?’ - if the person is behaving aggressively	Si el asistente tiene alguna duda sobre si la persona se está sintiendo amenazada o insegura, podría tratar de entender lo que le pasa y ofrecer ayuda diciendo: “Pareces preocupado/a. ¿Hay algo que pueda hacer para ayudarte” o ¿Hay algo que te esté dando miedo?”, en el caso de... - que la persona se comporte agresivamente	69.0%	58.6%
44	164_1	The first aider should comply with requests, unless they are unreasonable or unsafe, as this gives the person the opportunity to feel somewhat in control: - if the person is in a severe psychotic state	El asistente debe cumplir con las cosas que le pida la persona, a menos que no sean razonables o que puedan comportar un riesgo mayor, ya que esto le da a la persona la oportunidad de sentirse algo en control, en toda ocasión en que la persona - se encuentre en estado psicótico severo	79.3%	65.5%
45	164_2	The first aider should comply with requests, unless they are unreasonable or unsafe, as this gives the person the opportunity to feel somewhat in control: - if the person is behaving aggressively	El asistente debe cumplir con las cosas que le pida la persona, a menos que no sean razonables o que puedan comportar un riesgo mayor, ya que esto le da a la persona la oportunidad de sentirse algo en control, en toda ocasión en que la persona - se comporte agresivamente	72.4%	62.1%
46	165_1	If the first aider is alone with the person, they should call another person to accompany the first aider until professional help arrives: - if the person is in a severe psychotic state	Si el asistente está solo con la persona debe llamar a otra persona para que lo acompañe hasta que llegue la ayuda profesional, en toda ocasión en que la persona - se encuentre en estado psicótico severo	93.1%	69.0%
47	166_2	If the first aider is alone with the person and cannot stay, they should call someone to stay with the person until professional help arrives: - if the person is behaving aggressively	Si el asistente está solo con la persona y no puede quedarse debe llamar a alguien para que se quede con la persona hasta que llegue la ayuda profesional en todo caso en que la persona - se comporte agresivamente	96.6%	69.0%
48	168	The first aider should take precautions in communication only if the person is in crisis or is behaving aggressively	El asistente de primeros auxilios debería tomar recaudos en la comunicación únicamente si la persona está en crisis o se comporta agresivamente.	62.1%	34.5%
		Section 13: De-escalation and seeking help for the person when they are in a severe psychotic state or behaving aggressively	Sección 13: Desescalamiento cuando la persona se encuentra en un estado psicótico grave o se comporta agresivamente
49	175	The first aider should allow the person to express their feelings if the person is experiencing symptoms of psychosis and especially if they are in a severe psychotic state or behaving aggressively	El asistente debe permitir que la persona exprese sus sentimientos si la persona se encuentra con síntomas de psicosis y especialmente si se encuentra en estado psicótico severo o se comporta agresivamente.	89.7%	75.9%		70.8%	78.6%
50	180_1	The first aider should not try to restrict or restrain the person’s movement: - if the person is in a severe psychotic state	El asistente no debe tratar de restringir el movimiento de la persona en todo caso en que la persona - se encuentre en estado psicótico severo	65.5%	65.5%
51	180_2	The first aider should not try to restrict or restrain the person’s movement: - if the person is behaving aggressively	El asistente no debe tratar de restringir el movimiento de la persona en todo caso en que la persona - se comporte agresivamente	72.4%	72.4%		50.0%	67.9%
52	181_1	The first aider should not argue with any other people present about the best course of action: - if the person is in a severe psychotic state	El asistente no debe discutir con ninguna otra persona presente sobre el mejor curso de acción en todo caso en que la persona - se encuentre en estado psicótico severo	75.9%	65.5%
53	181_2	The first aider should not argue with any other people present about the best course of action: - if the person is behaving aggressively	El asistente no debe discutir con ninguna otra persona presente sobre el mejor curso de acción en todo caso en que la persona - se comporte agresivamente	75.9%	69.0%
54	184_1	If there are people present who do not have a role in helping with the crisis, the first aider should ask them to leave: - if the person is in a severe psychotic state	Si hay personas presentes que no tienen un rol en ayudar con la crisis, el asistente debe pedirles que se vayan en todo caso en que la persona - se encuentre en estado psicótico severo	93.1%	75.9%		70.8%	64.3%
55	184_2	If there are people present who do not have a role in helping with the crisis, the first aider should ask them to leave: - if the person is behaving aggressively	Si hay personas presentes que no tienen un rol en ayudar con la crisis, el asistente debe pedirles que se vayan en todo caso en que la persona - se comporte agresivamente	89.7%	75.9%		66.7%	71.4%
56	185_1	If the person is consuming alcohol or other drugs, the first aider should discourage them from taking any more: - if the person is in a severe psychotic state	Si la persona está consumiendo alcohol u otras drogas, el asistente debe desalentarla de tomar más en todo caso... - en que la persona se encuentre en estado psicótico severo	72.4%	62.1%
57	185_2	If the person is consuming alcohol or other drugs, the first aider should discourage them from taking any more: - if the person is behaving aggressively	Si la persona está consumiendo alcohol u otras drogas, el asistente debe desalentarla de tomar más en todo caso... - en que la persona se comporte agresivamente	75.9%	58.6%
58	185_3	If the person is consuming alcohol or other drugs, the first aider should discourage them from taking any more: - under any circumstance	Si la persona está consumiendo alcohol u otras drogas, el asistente debe desalentarla de tomar más en todo caso... - en cualquier circunstancia	75.9%	55.2%
59	186_3	If the first aider is not able to de-escalate the situation, they should call for professional assistance, e.g., a mental health crisis service or emergency services: - under any circumstance of psychosis regardless if the person is in a severe psychotic state or is behaving aggressively	Si el asistente no puede reducir la situación, debe solicitar asistencia profesional, por ejemplo, un servicio de crisis de salud mental o servicios de emergencia en - cualquier circunstancia de psicosis, sin importar si está en estado psicótico severo o agresivo	79.3%	75.9%		70.8%	75.0%
		Section 14: Severe psychotic state (crisis situation)	Sección 14: Estados psicóticos severos (situación de crisis)
60	198	If the person has unrealistic fears for their safety, the first aider should reassure them that they are safe	Si la persona tiene temores poco realistas por su seguridad, el asistente debe asegurarle que está a salvo	86.2%	72.4%		83.3%	71.4%
		Section 15: Aggressive state (crisis situation)	Sección 15: Agresión (situación de crisis)
61	15001	If the person is behaving aggressively during a crisis, the first aider should only consider involving the police when other support services are not available	En todo caso en que exista una situación de crisis donde la persona se comporte agresivamente, el asistente solo debe considerar involucrar a la policía si es que otros servicios de apoyo no están disponibles				75.0%	67.9%
		Section 16: Self-care for the first aider	Sección 16: Cuidados personales para el asistente
62	216	The first aider should try self-help strategies to reduce any stress they experience, e.g., relaxation methods, regular exercise, sleep, healthy diet	El asistente debe probar estrategias de autoayuda para reducir el estrés que experimenta, por ejemplo, los métodos de relajación, el ejercicio regular, el sueño y una dieta saludable.	89.7%	75.9%		83.3%	71.4%
* A revised version of this statement was endorsed
** The revised version of this statement was also not endorsed
